# Supplementary material for: Transcriptome analysis reveals key roles of AtLBR-2 in LPS-induced defense responses in plants
Source: BMC Genomics. 2017 Dec 29;18:995. doi: 10.1186/s12864-017-4372-4 (PMC5747113; doi:10.1186/s12864-017-4372-4)
Supplement: Supplementary file 2 — The FPKM of all transcripts in each data sets. (XLSX 4687 kb) [file 12864_2017_4372_MOESM2_ESM.xlsx]

## Sheet: Additional file 2
Table S7. The FPKM of all transcripts in each data sets.
Gene_id	Gene_short_name	TSS_id	Locus	2KO_0_FPKM	2KO_0_conf_lo	2KO_0_conf_hi	2KO_0_status	2KO_24_FPKM	2KO_24_conf_lo	2KO_24_conf_hi	2KO_24_status	WT_0_FPKM	WT_0_conf_lo	WT_0_conf_hi	WT_0_status	WT_24_FPKM	WT_24_conf_lo	WT_24_conf_hi	WT_24_status
XLOC_000001	NAC001	TSS1	1:3630-5899	6.90518	4.57382	9.23653	OK	6.17609	4.05343	8.29874	OK	5.92748	3.83781	8.01714	OK	6.75438	4.45743	9.05133	OK
XLOC_000002	DCL1	TSS2,TSS3	1:23145-33153	6.01567	3.81202	8.21932	OK	8.32944	5.20593	11.453	OK	6.89928	3.27239	10.5262	OK	8.49013	5.30559	11.6747	OK
XLOC_000003	AT1G01073	TSS4	1:44676-44787	0	0	0	OK	0	0	0	OK	0	0	0	OK	0	0	0	OK
XLOC_000004	IQD18	TSS5,TSS6,TSS7	1:52120-54692	4.11132	2.54586	5.67679	OK	2.2552	1.19799	3.31241	OK	4.51969	2.79182	6.24755	OK	2.26388	1.19938	3.32837	OK
XLOC_000005	AT1G01115	TSS8	1:56623-56740	0	0	0	OK	0	0	0	OK	0	0	0	OK	0	0	0	OK
XLOC_000006	GIF2	TSS9	1:72320-74737	31.7994	17.9796	45.6192	OK	26.5134	13.8403	39.1864	OK	26.7429	15.3859	38.1	OK	27.499	16.7514	38.2465	OK
XLOC_000007	AT1G01180	TSS10	1:75582-76758	6.2115	3.75067	8.67232	OK	9.27209	6.02042	12.5238	OK	5.32719	3.12767	7.52671	OK	7.64697	4.80903	10.4849	OK
XLOC_000008	AT1G01210	TSS11	1:88897-90674	15.9273	9.35298	22.5015	OK	19.5252	11.3328	27.7176	OK	17.3999	9.37844	25.4213	OK	33.0267	22.3578	43.6956	OK
XLOC_000009	FKGP	TSS12	1:91375-95684	5.339	3.82187	6.85613	OK	10.8172	8.05106	13.5833	OK	7.57493	5.52086	9.62901	OK	9.66153	7.15443	12.1686	OK
XLOC_000010	AT1G01225,AT1G01230	TSS13,TSS14	1:95986-99240	58.0826	43.1109	73.0544	OK	42.3337	31.1822	53.4852	OK	52.1359	38.5016	65.7702	OK	43.9061	32.2339	55.5784	OK
XLOC_000011	AT1G01240	TSS15,TSS16	1:99890-101843	29.611	21.8723	37.3497	OK	18.4682	13.2246	23.7118	OK	22.7537	16.3221	29.1854	OK	11.5706	7.77983	15.3615	OK
XLOC_000012	AT1G01260	TSS17,TSS18	1:108945-111609	11.5372	8.4802	14.5942	OK	7.1471	5.03653	9.25768	OK	13.3713	9.7801	16.9626	OK	6.46942	4.53481	8.40403	OK
XLOC_000013	CYP703A2	TSS19	1:112262-113947	0	0	0	OK	0	0	0	OK	0	0	0	OK	0	0	0	OK
XLOC_000014	CNX3	TSS20	1:114204-116355	11.8469	7.81355	15.8803	OK	13.8541	9.37092	18.3373	OK	15.2057	10.1232	20.2883	OK	14.3542	9.72518	18.9832	OK
XLOC_000015	AT1G01300	TSS21	1:116942-118764	40.923	30.8786	50.9673	OK	54.8929	41.4688	68.317	OK	54.2661	40.903	67.6291	OK	57.1719	43.1818	71.1621	OK
XLOC_000016	AT1G01305	TSS22	1:119396-119997	0	0	0	OK	0	0	0	OK	0	0	0	OK	0	0	0	OK
XLOC_000017	AT1G01310	TSS23	1:120153-130577	0	0	0	OK	0.0817388	0	1.71552	OK	0.0476517	0	0.930789	OK	0	0	0	OK
XLOC_000018	AT1G01350	TSS24,TSS25	1:136123-138162	19.3506	14.0731	24.628	OK	17.0315	12.2721	21.7909	OK	20.5137	14.9882	26.0392	OK	18.4696	13.4533	23.486	OK
XLOC_000019	AT1G01355	TSS26	1:138512-139568	0	0	0	OK	0	0	0	OK	0	0	0	OK	0.163846	0	0.562345	OK
XLOC_000020	RCAR1	TSS27	1:141970-143183	13.3758	8.86768	17.8839	OK	5.59892	3.17102	8.02683	OK	13.1776	8.78965	17.5656	OK	7.3509	4.4181	10.2837	OK
XLOC_000021	HTR12	TSS28,TSS29	1:143563-146325	4.29859	2.11249	6.48469	OK	7.42437	4.3183	10.5304	OK	8.32393	4.96314	11.6847	OK	9.59675	5.8891	13.3044	OK
XLOC_000022	ETC1	TSS30	1:147152-147942	1.19486	0	2.64326	OK	4.38771	1.53842	7.237	OK	2.91178	0.608878	5.21469	OK	4.09755	1.26822	6.92688	OK
XLOC_000023	PUM22	TSS31	1:153112-154198	0	0	0	OK	0	0	0	OK	0	0	0	OK	0	0	0	OK
XLOC_000024	AT1G01450	TSS32	1:164099-166290	6.52873	2.51241	10.5451	OK	3.94362	1.51841	6.36883	OK	7.49253	2.32845	12.6566	OK	3.94371	0.816501	7.07092	OK
XLOC_000025	PIPK11	TSS33	1:168722-171165	0	0	0	OK	0	0	0	OK	0	0	0	OK	0	0	0	OK
XLOC_000026	AT1G01471	TSS34	1:173250-173466	0	0	0	OK	0	0	0	OK	0	0	0	OK	0	0	0	OK
XLOC_000027	ACS2	TSS35,TSS36	1:175781-178400	0.253268	0	0.597301	OK	2.23472	1.2027	3.26675	OK	0.607785	0.119563	1.09601	OK	3.15545	1.8249	4.48599	OK
XLOC_000028	AT1G01500	TSS37	1:185132-186923	8.38073	5.59492	11.1665	OK	19.7762	14.4412	25.1112	OK	12.8434	8.96386	16.7229	OK	18.1562	13.1218	23.1905	OK
XLOC_000029	AN	TSS38	1:187163-190191	21.5926	16.0845	27.1007	OK	22.9059	17.1182	28.6936	OK	23.0698	17.1988	28.9407	OK	21.3568	15.9288	26.7847	OK
XLOC_000030	AT1G01520	TSS39	1:190595-192139	1.42143	0.296927	2.54592	OK	1.0858	0.196956	1.97465	OK	0.407825	0	0.990798	OK	1.27946	0.205934	2.35299	OK
XLOC_000031	AT1G01540	TSS40	1:195779-198684	60.1049	45.4761	74.7336	OK	35.2866	26.5956	43.9777	OK	48.5597	36.6237	60.4958	OK	33.9308	25.5478	42.3138	OK
XLOC_000032	BPS1	TSS41,TSS42	1:199638-201775	142.545	106.912	178.178	OK	93.448	70.7719	116.124	OK	138.018	103.438	172.599	OK	93.7877	70.9597	116.616	OK
XLOC_000033	MPK11	TSS43	1:202135-204335	1.57784	0.617985	2.53769	OK	0.774537	0.119776	1.4293	OK	2.0158	0.900515	3.13109	OK	2.28873	1.03225	3.54522	OK
XLOC_000034	AT1G01570	TSS44	1:205175-207435	3.44896	1.92937	4.96855	OK	1.25321	0.435888	2.07054	OK	2.60107	1.32839	3.87376	OK	1.02408	0.296928	1.75123	OK
XLOC_000035	FRO2	TSS45	1:209394-213041	1.47701	0.740363	2.21366	OK	0.313745	0.0214654	0.606024	OK	2.22913	1.20024	3.25802	OK	0.453686	0.102559	0.804813	OK
XLOC_000036	FRO1	TSS46	1:214228-217304	0	0	0	OK	0.0526697	0	0.164245	OK	0	0	0	OK	0.0199224	0	0.123186	OK
XLOC_000037	CYP86A4	TSS47	1:218993-221286	4.14067	2.65794	5.6234	OK	6.22734	4.2538	8.20088	OK	3.81803	2.38708	5.24899	OK	5.60683	3.75035	7.4633	OK
XLOC_000038	AT1G01630	TSS48	1:229012-232508	45.1521	33.3659	56.9383	OK	55.5817	41.3173	69.846	OK	46.8706	34.4823	59.2588	OK	55.1915	40.9644	69.4186	OK
XLOC_000039	PRD3	TSS49	1:249069-252637	2.50342	1.33639	3.67044	OK	4.53325	2.83048	6.23602	OK	4.15823	2.51602	5.80044	OK	4.80164	3.0185	6.58478	OK
XLOC_000040	AT1G01695	TSS50	1:252946-254495	0.199939	0	0.544142	OK	0.285213	0	0.677614	OK	0.152648	0	0.414285	OK	0.266239	0	0.610697	OK
XLOC_000041	AT1G01710	TSS51,TSS52	1:259058-267771	12.7227	9.35951	16.0859	OK	12.8449	9.3937	16.2961	OK	12.538	9.18344	15.8927	OK	11.7467	8.57827	14.915	OK
XLOC_000042	ATAF1	TSS53	1:268329-270775	56.3323	41.9785	70.6861	OK	38.4585	28.4811	48.4358	OK	43.403	31.9217	54.8843	OK	35.1455	25.8333	44.4577	OK
XLOC_000043	AT1G01730	TSS54	1:270955-284274	24.9375	12.24	37.635	OK	24.7456	12.4724	37.0189	OK	23.2089	10.4988	35.919	OK	22.2873	10.8085	33.766	OK
XLOC_000044	ADF11	TSS55	1:270955-284274	6.49832	0	14.3661	OK	1.59279	0	4.81087	OK	9.84748	0	24.1071	OK	0.949933	0	3.48587	OK
XLOC_000045	AT1G01770,AT1G01780	TSS56,TSS57,TSS58	1:270955-284274	26.3583	16.3107	36.4059	OK	18.4915	11.0227	25.9603	OK	25.2421	13.9596	36.5247	OK	19.8569	10.4241	29.2897	OK
XLOC_000046	KEA1	TSS59,TSS60	1:284447-291094	36.3705	27.3679	45.3732	OK	30.4263	22.9457	37.9069	OK	39.4843	29.5338	49.4348	OK	25.9307	19.5368	32.3245	OK
XLOC_000047	AT1G01800	TSS61	1:293341-295040	60.6601	45.626	75.6941	OK	56.455	42.3984	70.5116	OK	61.7931	46.3511	77.2352	OK	55.3146	41.5091	69.12	OK
XLOC_000048	AT1G01810	TSS62	1:295220-295859	0.886425	0	1.95024	OK	0.835475	0	1.8639	OK	0.611202	0	1.36094	OK	1.88314	0.284406	3.48188	OK
XLOC_000049	AT1G01840	TSS63	1:303536-306287	0.850696	0	2.01063	OK	2.24112	0.0336861	4.44855	OK	0.607264	0	1.75514	OK	1.73582	0	3.68411	OK
XLOC_000050	SBTI1.1	TSS64	1:310315-315902	4.2612	1.75123	6.77117	OK	5.52273	2.18287	8.86259	OK	4.86213	1.81269	7.91157	OK	3.99239	1.221	6.76378	OK
XLOC_000051	AT1G01920	TSS65	1:316090-319650	10.1189	7.14277	13.0951	OK	10.4709	7.42137	13.5205	OK	9.57091	6.71407	12.4277	OK	12.5458	9.02678	16.0648	OK
XLOC_000052	AT1G01940	TSS66	1:323026-324917	23.5181	15.9961	31.0402	OK	25.0359	17.1814	32.8903	OK	20.2693	13.516	27.0225	OK	27.5233	19.0726	35.9741	OK
XLOC_000053	ARK2	TSS67	1:325378-337930	20.4743	10.6602	30.2885	OK	8.38847	2.6944	14.0825	OK	16.2114	8.3967	24.0261	OK	8.21476	2.77215	13.6574	OK
XLOC_000054	AT1G01970	TSS68	1:338290-340077	9.38871	6.4826	12.2948	OK	22.9673	17.033	28.9017	OK	16.1058	11.6706	20.541	OK	20.7163	15.2863	26.1463	OK
XLOC_000055	GAE2	TSS69,TSS70	1:345580-347592	7.28493	4.91912	9.65074	OK	6.80512	4.57967	9.03056	OK	7.48261	5.08699	9.87823	OK	5.93328	3.9011	7.96546	OK
XLOC_000056	SEC1A	TSS71	1:347890-352480	3.72552	2.40445	5.04658	OK	3.59032	2.30472	4.87592	OK	3.59699	2.30938	4.88459	OK	4.06951	2.66721	5.47181	OK
XLOC_000057	SPL8	TSS72,TSS73	1:365208-367340	1.2588	0.493813	2.02379	OK	0.953724	0.321153	1.58629	OK	1.01961	0.341985	1.69723	OK	1.11365	0.420685	1.80661	OK
XLOC_000058	AT1G02074	TSS74	1:372063-372210	0	0	0	OK	0	0	0	OK	0	0	0	OK	0	0	0	OK
XLOC_000059	AT1G02080	TSS75,TSS76	1:373334-386856	14.5435	10.993	18.094	OK	17.8558	13.4204	22.2912	OK	13.9631	10.5135	17.4127	OK	19.1116	14.3905	23.8327	OK
XLOC_000060	AT1G02100,AT1G02110,VAD1	TSS77,TSS78,TSS79,TSS80	1:389811-399940	74.2686	53.6561	94.8811	OK	62.9854	46.8214	79.1494	OK	72.9874	52.7703	93.2044	OK	62.7126	45.5109	79.9143	OK
XLOC_000061	ALG12,AT1G02150	TSS81,TSS82	1:404599-410611	77.3614	58.2058	96.517	OK	103.086	77.413	128.758	OK	86.3547	64.7352	107.974	OK	91.4189	68.4932	114.345	OK
XLOC_000062	AT1G02160	TSS83	1:410747-411597	33.7512	21.9447	45.5577	OK	33.5364	22.0196	45.0532	OK	42.737	28.6768	56.7972	OK	38.3035	25.4269	51.1801	OK
XLOC_000063	AMC1	TSS84	1:411764-414645	35.5695	25.9931	45.1459	OK	20.927	14.4512	27.4028	OK	28.9099	20.7914	37.0283	OK	23.6283	16.8658	30.3907	OK
XLOC_000064	AT1G02190	TSS85	1:415078-418010	0.0922419	0	0.28627	OK	0.258786	0	0.548289	OK	0.0971218	0	0.328921	OK	0.330333	0	0.811916	OK
XLOC_000065	CER1	TSS86	1:418747-422438	20.3934	15.2636	25.5231	OK	24.8099	18.6675	30.9523	OK	8.06466	5.62129	10.508	OK	18.6007	13.8752	23.3262	OK
XLOC_000066	AT1G02300	TSS87,TSS88	1:453116-455518	8.11814	5.34817	10.8881	OK	15.9978	11.4276	20.568	OK	9.13253	5.86935	12.3957	OK	15.6263	10.9401	20.3125	OK
XLOC_000067	AT1G02305	TSS89	1:455687-460696	62.8911	47.3644	78.4179	OK	51.5427	38.6171	64.4683	OK	55.6705	41.9321	69.4089	OK	46.2019	34.4644	57.9394	OK
XLOC_000068	AT1G02320	TSS90	1:461827-461974	0	0	0	OK	0	0	0	OK	0	0	0	OK	0	0	0	OK
XLOC_000069	AT1G02350	TSS91,TSS92	1:469666-470856	5.95412	2.19675	9.71149	OK	4.46054	1.22068	7.7004	OK	4.75206	1.47666	8.02746	OK	4.47926	0.405057	8.55347	OK
XLOC_000070	AT1G02370	TSS93	1:474499-476511	2.00074	1.01868	2.98279	OK	6.6259	4.39702	8.85477	OK	4.42756	2.7602	6.09493	OK	9.77641	6.84185	12.711	OK
XLOC_000071	AT1G02380	TSS94	1:476999-478971	4.597	2.54878	6.64522	OK	2.0792	0.852595	3.30581	OK	3.14196	1.52306	4.76086	OK	1.98901	0.782686	3.19534	OK
XLOC_000072	GPAT2	TSS95	1:480851-483292	1.58906	0.751191	2.42694	OK	0.829239	0.257606	1.40087	OK	1.58277	0.704484	2.46106	OK	0.719021	0.192333	1.24571	OK
XLOC_000073	GA2OX6	TSS96	1:486800-489577	108.377	81.7383	135.015	OK	2.15253	0.998913	3.30616	OK	67.0801	50.0768	84.0835	OK	2.05922	0.938805	3.17964	OK
XLOC_000074	AT1G02410	TSS97,TSS98	1:490924-492926	18.9627	13.4873	24.4382	OK	17.3307	12.2532	22.4082	OK	20.0503	14.3907	25.71	OK	17.494	12.3548	22.6331	OK
XLOC_000075	AT1G02420	TSS99	1:493595-496062	1.96587	0.899306	3.03244	OK	3.35809	1.76016	4.95603	OK	3.09617	1.51629	4.67605	OK	3.59221	2.10408	5.08034	OK
XLOC_000076	AT1G02490	TSS100	1:516617-516734	0	0	0	OK	0	0	0	OK	0	0	0	OK	0	0	0	OK
XLOC_000077	SAM1	TSS101	1:518250-520437	289.021	214.717	363.325	OK	243.785	181.678	305.891	OK	263.559	195.778	331.34	OK	246.37	183.503	309.237	OK
XLOC_000078	PGP11	TSS102	1:523561-528973	2.37365	1.54971	3.19758	OK	6.29113	4.56674	8.01553	OK	3.12413	2.12869	4.11958	OK	10.5481	7.82492	13.2713	OK
XLOC_000079	PGP12	TSS103	1:529794-534677	0.056201	0	0.151157	OK	0.0599114	0	0.154588	OK	0	0	0	OK	0.0394398	0	0.116919	OK
XLOC_000080	AT1G02550	TSS104	1:536482-537211	0	0	0	OK	0	0	0	OK	0	0	0	OK	0	0	0	OK
XLOC_000081	CLPP5	TSS105	1:537834-540109	214.65	160.497	268.802	OK	275.739	205.714	345.765	OK	228.219	170.905	285.534	OK	246.11	184.01	308.211	OK
XLOC_000082	AT1G02570	TSS106	1:541334-542240	0.26238	0	0.66275	OK	0.0451477	0	0.298508	OK	0.33246	0	0.878716	OK	0.106226	0	0.390473	OK
XLOC_000083	AT1G02575	TSS107	1:543109-544007	0	0	0	OK	0	0	0	OK	0.0503327	0	0.305542	OK	0	0	0	OK
XLOC_000084	MEA	TSS108	1:544782-549202	0.0691957	0	0.234416	OK	0.144564	0	0.348658	OK	0.244831	0	0.495898	OK	0.103483	0	0.274912	OK
XLOC_000085	AT1G02620	TSS109	1:557091-557986	0.642874	0	1.44472	OK	0.217331	0	0.677593	OK	0.159691	0	0.509592	OK	0.0783676	0	0.427838	OK
XLOC_000086	BXL2	TSS110	1:564204-567769	26.088	19.671	32.505	OK	7.20015	5.10864	9.29166	OK	20.0188	15.0178	25.0198	OK	6.98164	4.93566	9.02761	OK
XLOC_000087	AT1G02650	TSS111	1:568703-570418	0.817584	0.190202	1.44497	OK	0.745206	0.167208	1.3232	OK	0.944263	0.278697	1.60983	OK	0.800023	0.193546	1.4065	OK
XLOC_000088	AT1G02670	TSS112	1:576045-580480	2.62695	1.52712	3.72677	OK	1.13185	0.456191	1.80751	OK	2.02178	1.09017	2.9534	OK	1.11074	0.470531	1.75096	OK
XLOC_000089	TAF13	TSS113	1:580624-582310	10.8674	6.86934	14.8655	OK	10.6953	6.71808	14.6725	OK	11.9627	7.69111	16.2344	OK	8.66626	5.24726	12.0853	OK
XLOC_000090	IMPA-6	TSS114	1:584259-587219	9.03918	6.34409	11.7343	OK	11.667	8.38949	14.9446	OK	11.3241	8.10587	14.5424	OK	13.9852	10.1848	17.7856	OK
XLOC_000091	AT1G02700	TSS115	1:588175-589480	2.63788	0.958595	4.31717	OK	1.83864	0.605457	3.07183	OK	2.01849	0.703976	3.33301	OK	1.72502	0.557979	2.89206	OK
XLOC_000092	AT1G02710	TSS116	1:589536-590347	3.71685	1.16989	6.26382	OK	3.48775	0.946916	6.02858	OK	4.92491	1.70998	8.13983	OK	4.67838	1.97024	7.38651	OK
XLOC_000093	GATL5	TSS117	1:591825-594236	8.85797	6.10124	11.6147	OK	8.16948	5.5917	10.7473	OK	9.44266	6.56281	12.3225	OK	7.74496	5.21863	10.2713	OK
XLOC_000094	AT1G02750	TSS118,TSS119	1:602492-604292	11.0877	7.11616	15.0593	OK	10.839	6.97902	14.699	OK	9.84546	6.16589	13.525	OK	14.5129	9.67221	19.3536	OK
XLOC_000095	AT1G02810	TSS120	1:618264-620480	7.83522	5.40819	10.2623	OK	1.17547	0.496239	1.8547	OK	7.86981	5.30568	10.4339	OK	1.24005	0.535295	1.94481	OK
XLOC_000096	AT1G02813	TSS121	1:620677-621289	0	0	0	OK	0	0	0	OK	0	0	0	OK	0.0993119	0	0.49337	OK
XLOC_000097	AT1G02816	TSS122	1:621460-622499	33.3291	24.4308	42.2274	OK	26.2042	18.9213	33.4871	OK	26.1037	18.8068	33.4007	OK	20.6311	14.5474	26.7147	OK
XLOC_000098	SR1	TSS123	1:626740-629819	97.9908	73.4299	122.552	OK	65.2431	48.8829	81.6033	OK	94.4945	70.884	118.105	OK	76.1636	57.1506	95.1765	OK
XLOC_000099	BGLU11	TSS124	1:630504-633259	27.5236	20.5321	34.5151	OK	59.2693	44.6406	73.8981	OK	22.7018	16.2646	29.139	OK	78.607	58.6418	98.5722	OK
XLOC_000100	NLA	TSS125	1:635143-638677	15.8006	10.6448	20.9564	OK	5.6702	2.76446	8.57594	OK	14.2234	9.2534	19.1934	OK	6.30203	3.19082	9.41323	OK
XLOC_000101	-	TSS126	1:641554-642270	1.18896	0.0108441	2.36708	OK	1.32723	0.103065	2.55139	OK	0.958384	0	2.03869	OK	1.19275	0.185483	2.20001	OK
XLOC_000102	WEE1	TSS127	1:673305-676378	1.44363	0.655739	2.23152	OK	3.0441	1.77675	4.31146	OK	2.40091	1.31965	3.48216	OK	3.4245	2.04336	4.80563	OK
XLOC_000103	CUL2	TSS128	1:677868-681310	0.0847917	0	0.250743	OK	0.10756	0	0.274924	OK	0	0	0	OK	0.122759	0	0.290801	OK
XLOC_000104	AT1G03010	TSS129	1:693479-696382	0.624625	0.185596	1.06365	OK	0.304394	0.00666614	0.602122	OK	0.282341	0	0.58152	OK	0.269697	0	0.547481	OK
XLOC_000105	AT1G03022	TSS130	1:699120-699246	0	0	0	OK	0	0	0	OK	0	0	0	OK	0	0	0	OK
XLOC_000106	AT1G03030	TSS131	1:701477-703864	17.3171	12.4036	22.2305	OK	14.034	9.87974	18.1882	OK	15.2641	10.8284	19.6998	OK	16.9601	12.1483	21.772	OK
XLOC_000107	AT1G03050	TSS132	1:707725-711803	0	0	0	OK	0	0	0	OK	0	0	0	OK	0	0	0	OK
XLOC_000108	AT1G03070	TSS133	1:729900-731557	6.31804	3.70038	8.93571	OK	0.863417	0.0495427	1.67729	OK	2.77211	1.21868	4.32555	OK	1.28544	0.285091	2.28579	OK
XLOC_000109	MCCA	TSS134	1:739678-746479	49.4563	37.1766	61.736	OK	12.8839	9.20505	16.5628	OK	38.8672	28.6585	49.076	OK	9.92624	6.99833	12.8542	OK
XLOC_000110	AT1G03103	TSS135	1:747196-748057	0	0	0	OK	0	0	0	OK	0	0	0	OK	0	0	0	OK
XLOC_000111	AT1G03110	TSS136	1:749244-751966	5.86861	3.72292	8.01429	OK	10.6661	7.42228	13.9099	OK	9.4723	6.50187	12.4427	OK	13.2438	9.43013	17.0575	OK
XLOC_000112	RAB28	TSS137	1:752270-753140	1.48773	0	3.17215	OK	0.307127	0	0.834531	OK	0.357631	0	1.31701	OK	0.70884	0	1.64246	OK
XLOC_000113	AT1G03150	TSS138	1:756413-758612	32.1075	22.67	41.5449	OK	25.5239	17.5973	33.4505	OK	31.0917	21.8993	40.2842	OK	27.3697	18.9047	35.8347	OK
XLOC_000114	FZL	TSS139,TSS140,TSS141	1:761153-767636	15.1118	10.7814	19.4423	OK	27.3057	20.6359	33.9756	OK	19.4734	14.3984	24.5484	OK	26.1001	19.6666	32.5337	OK
XLOC_000115	AT1G03170	TSS142	1:769631-770684	0.434141	0	0.953878	OK	0.399064	0	0.9102	OK	0.145233	0	0.476221	OK	0.84058	0.104845	1.57631	OK
XLOC_000116	AT1G03180	TSS143	1:773410-775349	4.52375	2.4512	6.5963	OK	3.02323	1.47244	4.57402	OK	3.67752	1.88455	5.47048	OK	4.9466	2.73269	7.16051	OK
XLOC_000117	UVH6	TSS144,TSS145	1:775506-780062	4.81134	3.25906	6.36361	OK	4.48163	3.00046	5.9628	OK	4.38135	2.93632	5.82638	OK	5.53694	3.81612	7.25777	OK
XLOC_000118	AT1G03200,AT1G03210	TSS146,TSS147,TSS148	1:780367-784369	20.7446	12.3902	29.0989	OK	10.2463	4.18212	16.3106	OK	17.8724	11.0457	24.6991	OK	15.7522	8.50403	23.0003	OK
XLOC_000119	AT1G03220	TSS149	1:787121-788651	180.789	135.17	226.408	OK	50.8971	38.3588	63.4354	OK	157.691	114.59	200.792	OK	46.9009	35.3569	58.4449	OK
XLOC_000120	AT1G03230	TSS150	1:790090-791592	33.4862	25.0428	41.9297	OK	33.401	24.9649	41.837	OK	40.8499	30.5273	51.1725	OK	28.4085	21.0841	35.7329	OK
XLOC_000121	AT1G03270	TSS151	1:799125-802622	3.37163	1.91903	4.82423	OK	2.27464	1.14672	3.40257	OK	2.67182	1.40754	3.9361	OK	3.23494	1.82474	4.64514	OK
XLOC_000122	AT1G03280	TSS152	1:803034-807066	25.6521	19.1664	32.1378	OK	19.7264	14.6482	24.8046	OK	25.0931	18.7811	31.4052	OK	19.2493	14.2656	24.233	OK
XLOC_000123	AT1G03290	TSS153	1:807360-810868	14.4495	10.5091	18.3899	OK	10.022	7.14734	12.8966	OK	10.8602	7.69259	14.0278	OK	10.0934	7.12389	13.063	OK
XLOC_000124	DBE1	TSS154	1:813470-816749	12.5142	9.24908	15.7794	OK	34.398	25.965	42.831	OK	16.8618	12.6011	21.1226	OK	31.0953	23.3546	38.8359	OK
XLOC_000125	AT1G03320	TSS155	1:817026-817767	0.678033	0	1.68107	OK	0.688123	0	1.65963	OK	0.615837	0	1.47514	OK	0.435642	0	1.02603	OK
XLOC_000126	AT1G03340	TSS156	1:819661-821317	1.46991	0.534265	2.40555	OK	1.49133	0.546857	2.4358	OK	1.55831	0.60575	2.51087	OK	2.15619	0.975174	3.33721	OK
XLOC_000127	RRP4	TSS157	1:824536-826358	6.99062	4.37945	9.60179	OK	12.1927	8.33761	16.0479	OK	8.68102	5.67381	11.6882	OK	18.2093	13.0111	23.4076	OK
XLOC_000128	AT1G03365	TSS158	1:826568-830383	9.23498	6.73837	11.7316	OK	10.3722	7.62823	13.1162	OK	8.10673	5.85361	10.3598	OK	9.81105	7.18263	12.4395	OK
XLOC_000129	AT1G03370	TSS159	1:830579-835392	16.2205	12.2241	20.217	OK	5.96159	4.31723	7.60595	OK	14.5523	10.7918	18.3127	OK	6.95104	5.07559	8.82648	OK
XLOC_000130	ATG18G	TSS160	1:835784-840940	14.6541	11.0179	18.2903	OK	10.9905	8.2071	13.7739	OK	11.987	8.9576	15.0164	OK	9.60182	7.11366	12.09	OK
XLOC_000131	AHP5	TSS161	1:847840-849500	17.4995	12.1284	22.8706	OK	16.8053	11.5587	22.0519	OK	22.0887	15.7311	28.4464	OK	15.4174	10.5316	20.3031	OK
XLOC_000132	AT1G03440	TSS162	1:852365-854032	9.20852	6.34432	12.0727	OK	13.5684	9.74611	17.3906	OK	9.83041	6.81542	12.8454	OK	12.0851	8.58955	15.5806	OK
XLOC_000133	NAC006	TSS163	1:871873-872906	0	0	0	OK	0	0	0	OK	0	0	0	OK	0	0	0	OK
XLOC_000134	AT1G03495	TSS164	1:873183-875894	7.36803	4.90966	9.8264	OK	5.51702	3.52088	7.51316	OK	7.69477	5.05159	10.3379	OK	5.51394	3.49895	7.52893	OK
XLOC_000135	AT1G03540	TSS165	1:883781-885611	0.775069	0.244751	1.30539	OK	1.29835	0.566463	2.03024	OK	0.856715	0.280468	1.43296	OK	1.39824	0.628819	2.16766	OK
XLOC_000136	AT1G03550	TSS166	1:885622-889515	0.652672	0	1.66609	OK	1.54653	0.405302	2.68777	OK	1.09881	0	2.53804	OK	1.93331	0.211204	3.65542	OK
XLOC_000137	-	TSS167	1:892853-894123	1.36551	0.424592	2.30643	OK	0.3174	0	0.754675	OK	0.720012	0.0578584	1.38217	OK	0.267228	0	0.651676	OK
XLOC_000138	PSB27	TSS168	1:898875-899655	856.931	633.188	1080.67	OK	733.93	542.284	925.577	OK	858.871	627.928	1089.81	OK	532.381	397.004	667.758	OK
XLOC_000139	AT1G03610	TSS169,TSS170	1:900763-903003	25.7161	19.1672	32.265	OK	12.5651	8.98358	16.1465	OK	24.8004	18.3969	31.204	OK	10.6444	7.44741	13.8413	OK
XLOC_000140	POR C	TSS171	1:907641-909376	100.464	75.6844	125.243	OK	156.445	117.32	195.569	OK	123.926	93.4505	154.402	OK	132.816	99.6705	165.961	OK
XLOC_000141	AT1G03687	TSS172	1:918298-920507	8.787	5.84606	11.7279	OK	10.886	7.47133	14.3006	OK	9.913	6.70397	13.122	OK	11.0637	7.58069	14.5468	OK
XLOC_000142	AT1G03700	TSS173	1:920949-921901	7.11402	3.47328	10.7548	OK	0.709456	0	1.73538	OK	1.68524	0.371325	2.99916	OK	1.36114	0	2.76754	OK
XLOC_000143	AT1G03710	TSS174	1:923425-924726	0.260679	0	0.792906	OK	0.269615	0	0.855187	OK	0.118207	0	0.521043	OK	0.215743	0	0.730653	OK
XLOC_000144	AT1G03740	TSS175	1:933511-937043	18.3969	13.8627	22.9311	OK	9.37362	6.87608	11.8712	OK	19.9115	14.688	25.1351	OK	11.5814	8.59963	14.5631	OK
XLOC_000145	SWI2	TSS176	1:937916-943377	3.23588	1.8734	4.59836	OK	2.81949	1.28125	4.35773	OK	3.38722	1.71754	5.0569	OK	2.96537	1.63052	4.30022	OK
XLOC_000146	RING1B	TSS177	1:944571-951845	6.02253	3.34753	8.69752	OK	4.06152	1.50945	6.61359	OK	6.19609	3.35621	9.03597	OK	5.4651	2.30836	8.62184	OK
XLOC_000147	SOM	TSS178	1:954524-956097	1.45044	0.613264	2.28762	OK	0.420788	0.00644385	0.835132	OK	0.268652	0	0.583996	OK	0.560694	0.0857774	1.03561	OK
XLOC_000148	AT1G03810	TSS179	1:958758-959609	0	0	0	OK	0	0	0	OK	0	0	0	OK	0	0	0	OK
XLOC_000149	CRU2	TSS180	1:985750-988146	0	0	0	OK	0	0	0	OK	0	0	0	OK	0.0490899	0	0.184968	OK
XLOC_000150	AT1G03890	TSS181	1:989197-991020	0	0	0	OK	0	0	0	OK	0	0	0	OK	0	0	0	OK
XLOC_000151	NAP4	TSS182	1:991138-993118	75.4786	56.9311	94.0262	OK	53.8861	40.5343	67.2379	OK	66.6002	50.2291	82.9713	OK	54.1472	40.7003	67.5941	OK
XLOC_000152	AT1G03905	TSS183	1:993399-995785	3.03989	1.52269	4.55709	OK	2.20555	0.973254	3.43784	OK	2.7801	1.34825	4.21196	OK	2.59945	1.2051	3.9938	OK
XLOC_000153	AT1G03910	TSS184,TSS185	1:996075-1000473	30.192	22.647	37.7371	OK	32.1548	24.1436	40.166	OK	33.2727	24.9758	41.5697	OK	31.8548	23.6487	40.0609	OK
XLOC_000154	AT1G03920	TSS186,TSS187	1:1001197-1004383	1.58881	0.776814	2.40081	OK	0.753475	0.205643	1.30131	OK	1.76264	0.882067	2.64322	OK	1.20733	0.516647	1.89801	OK
XLOC_000155	ADK1	TSS188	1:1004768-1008370	15.3272	11.366	19.2884	OK	14.1858	10.4889	17.8827	OK	17.7081	13.1856	22.2305	OK	13.3234	9.81456	16.8323	OK
XLOC_000156	AT1G03940	TSS189	1:1008513-1011056	3.22148	0.989675	5.45328	OK	2.56376	0.553891	4.57362	OK	3.67865	1.07834	6.27895	OK	1.36933	0	2.80744	OK
XLOC_000157	AT1G03960	TSS190	1:1013659-1017929	6.32903	4.36531	8.29274	OK	6.8013	4.74336	8.85923	OK	6.32314	4.35287	8.2934	OK	7.49623	5.29432	9.69813	OK
XLOC_000158	GBF4	TSS191	1:1018099-1022108	14.8053	9.35525	20.2554	OK	8.33244	4.56984	12.095	OK	9.56618	5.20936	13.923	OK	10.3095	6.09082	14.5281	OK
XLOC_000159	AT1G03990	TSS192	1:1024846-1027616	1.03787	0.452769	1.62298	OK	0.949341	0.396043	1.50264	OK	1.31856	0.64973	1.98738	OK	0.973963	0.41673	1.5312	OK
XLOC_000160	BARD1	TSS193	1:1036536-1040251	3.69169	2.34672	5.03667	OK	9.7046	7.00769	12.4015	OK	5.58909	3.80864	7.36953	OK	9.81928	7.09464	12.5439	OK
XLOC_000161	AT1G04030	TSS194	1:1040382-1043864	3.63936	0	7.99009	OK	3.0531	0	6.73658	OK	3.10736	0	8.10414	OK	3.3439	0	7.41906	OK
XLOC_000162	PRP39	TSS195,TSS196	1:1051276-1056827	43.3365	32.4803	54.1926	OK	38.7559	28.8666	48.6452	OK	42.7801	31.8015	53.7587	OK	44.6048	33.3217	55.888	OK
XLOC_000163	AT1G04090,IAA10	TSS197,TSS198	1:1057150-1061191	3.71728	1.87292	5.56164	OK	2.45312	0.480306	4.42592	OK	3.63817	1.85524	5.4211	OK	3.10372	1.29285	4.91459	OK
XLOC_000164	AT1G04130	TSS199	1:1073426-1080630	14.7933	4.37408	25.2126	OK	7.2368	0.109414	14.3642	OK	7.996	0.535525	15.4565	OK	7.92484	0.455547	15.3941	OK
XLOC_000165	XIB	TSS200,TSS201	1:1086173-1096397	3.80685	2.70451	4.90919	OK	3.16158	2.20743	4.11573	OK	3.54442	2.4936	4.59524	OK	3.53632	2.4445	4.62814	OK
XLOC_000166	EIF2 GAMMA	TSS202,TSS203	1:1096945-1099898	49.3623	37.2109	61.5137	OK	80.4041	60.5554	100.253	OK	64.4267	48.6091	80.2443	OK	96.9488	72.8826	121.015	OK
XLOC_000167	YUC9	TSS204	1:1104622-1105988	1.62493	0.617092	2.63276	OK	0.250809	0	0.602448	OK	3.72903	1.96717	5.49088	OK	0.663808	0.0811533	1.24646	OK
XLOC_000168	AT1G04200	TSS205	1:1109451-1114107	17.3205	12.9977	21.6434	OK	12.2864	9.06705	15.5057	OK	16.9192	12.5812	21.2572	OK	12.6343	9.32698	15.9417	OK
XLOC_000169	AT1G04210	TSS206,TSS207	1:1114365-1122526	16.6562	10.4969	22.8155	OK	17.145	12.215	22.075	OK	21.1148	15.0933	27.1362	OK	18.8299	13.5027	24.1572	OK
XLOC_000170	AT1G04230	TSS208	1:1125517-1128168	12.1206	8.42471	15.8166	OK	8.05497	5.29636	10.8136	OK	11.3231	7.78403	14.8622	OK	8.23817	5.44195	11.0344	OK
XLOC_000171	AXR3	TSS209	1:1136257-1138613	67.7107	51.0089	84.4124	OK	36.2484	26.7051	45.7917	OK	59.8022	44.5415	75.063	OK	29.5897	21.633	37.5464	OK
XLOC_000172	AT1G04350	TSS210	1:1163057-1166768	23.6739	16.3601	30.9876	OK	27.2054	18.3796	36.0313	OK	26.8239	18.3194	35.3285	OK	21.6909	13.4378	29.9441	OK
XLOC_000173	ERF14	TSS211	1:1175176-1175578	0	0	0	OK	0.392442	0	1.23111	OK	0	0	0	OK	0.218501	0	0.869839	OK
XLOC_000174	AT1G04420	TSS212	1:1191593-1193894	95.1329	71.903	118.363	OK	124.077	93.4114	154.742	OK	97.8299	73.9012	121.759	OK	103.488	78.0751	128.901	OK
XLOC_000175	-	TSS213	1:1194182-1197036	5.2829	2.49575	8.07005	OK	10.2829	5.90269	14.6631	OK	5.69507	1.80489	9.58524	OK	8.13893	4.55271	11.7252	OK
XLOC_000176	AT1G04430	TSS214,TSS215	1:1198117-1201527	120.677	90.2464	151.108	OK	63.61	47.9125	79.3075	OK	93.4639	70.0381	116.89	OK	59.5182	44.9486	74.0877	OK
XLOC_000177	AT1G04445,CKL13	TSS216,TSS217,TSS218	1:1202151-1207862	44.9764	33.9	56.0527	OK	28.2916	21.2496	35.3336	OK	36.72	27.6771	45.7629	OK	28.8113	21.6374	35.9852	OK
XLOC_000178	RIC3	TSS219	1:1208520-1209874	0	0	0	OK	0	0	0	OK	0	0	0	OK	0	0	0	OK
XLOC_000179	AT1G04480	TSS220	1:1216094-1217467	225.409	169.961	280.857	OK	307.533	231.773	383.294	OK	296.603	223.284	369.923	OK	429.669	321.585	537.754	OK
XLOC_000180	AT1G04501	TSS221	1:1224551-1224680	0	0	0	OK	0	0	0	OK	0	0	0	OK	0	0	0	OK
XLOC_000181	MAC3A	TSS222	1:1226574-1230827	25.7862	19.3213	32.2511	OK	37.4238	28.2107	46.6369	OK	30.5241	22.9751	38.0731	OK	40.0443	30.2282	49.8605	OK
XLOC_000182	PDLP2	TSS223	1:1231577-1234032	7.29435	4.75918	9.82952	OK	13.5393	9.57012	17.5084	OK	9.54612	6.45017	12.6421	OK	14.5445	10.3331	18.7559	OK
XLOC_000183	AT1G04540	TSS224	1:1237255-1239061	1.61443	0.763046	2.46582	OK	1.0829	0.415637	1.75016	OK	1.07283	0.415263	1.7304	OK	0.905453	0.303128	1.50778	OK
XLOC_000184	IAA12	TSS225	1:1240374-1242121	13.4822	9.36932	17.5951	OK	18.0584	12.9241	23.1927	OK	17.2771	12.2454	22.3088	OK	18.0133	12.9085	23.1181	OK
XLOC_000185	AT1G04555	TSS226	1:1242557-1244244	6.78357	3.93001	9.63713	OK	5.33941	2.90208	7.77675	OK	5.5917	3.05956	8.12383	OK	5.24826	2.80685	7.68966	OK
XLOC_000186	AT1G04560	TSS227	1:1244946-1246059	1.09872	0.125624	2.07181	OK	1.06851	0.116621	2.02039	OK	0.23376	0	0.787803	OK	0.236005	0	0.794893	OK
XLOC_000187	XIA	TSS228	1:1262122-1272376	0.113191	0	0.23229	OK	0.128341	0	0.257776	OK	0.146362	0.0128432	0.27988	OK	0.173502	0.0272277	0.319776	OK
XLOC_000188	YUC3	TSS229	1:1279387-1281618	4.0359	2.46131	5.6105	OK	0.924873	0.31653	1.53322	OK	3.92145	2.34537	5.49753	OK	0.60346	0.115331	1.09159	OK
XLOC_000189	EMB1687	TSS230	1:1291313-1291995	2.56401	0.705736	4.42229	OK	3.92104	1.54821	6.29387	OK	5.47323	2.54597	8.40049	OK	5.66487	2.66323	8.6665	OK
XLOC_000190	LIP2	TSS231	1:1292079-1293357	23.6566	16.6635	30.6496	OK	53.4887	39.7835	67.1939	OK	39.5933	28.9745	50.2122	OK	42.8491	31.5362	54.1619	OK
XLOC_000191	AT1G04670	TSS232	1:1301860-1302724	0	0	0	OK	0	0	0	OK	0	0	0	OK	0	0	0	OK
XLOC_000192	KAB1	TSS233	1:1313563-1315750	84.2127	63.5554	104.87	OK	106.096	79.9951	132.196	OK	79.055	59.6205	98.4894	OK	95.0195	71.6805	118.358	OK
XLOC_000193	AT1G04700	TSS234	1:1316253-1320919	0.793198	0.395219	1.19118	OK	0.508645	0.209638	0.807651	OK	0.868876	0.449039	1.28871	OK	0.704093	0.33429	1.0739	OK
XLOC_000194	PKT4	TSS235	1:1321903-1324782	10.6976	7.46734	13.9278	OK	18.5155	13.5608	23.4701	OK	13.5984	9.73301	17.4638	OK	20.2211	14.8808	25.5614	OK
XLOC_000195	VAMP726	TSS236	1:1334759-1336070	1.67525	0.170688	3.17981	OK	4.47033	1.89997	7.04069	OK	2.62505	0.703579	4.54651	OK	4.84158	2.08966	7.59349	OK
XLOC_000196	AT1G04778	TSS237	1:1339891-1340327	0.443426	0	1.35664	OK	0	0	0	OK	0.823421	0	2.14804	OK	0	0	0	OK
XLOC_000197	AT1G04790	TSS238	1:1345035-1349320	10.3622	0	22.227	OK	9.55983	1.81766	17.302	OK	10.1451	0	20.7829	OK	9.86468	1.86764	17.8617	OK
XLOC_000198	AT1G04810	TSS239	1:1350179-1355442	21.385	16.138	26.6319	OK	24.6431	18.5885	30.6977	OK	20.2809	15.3004	25.2614	OK	27.8371	21.0183	34.6558	OK
XLOC_000199	AT1G04900	TSS240	1:1383840-1391210	4.74529	1.98242	7.50816	OK	9.26862	4.50876	14.0285	OK	6.91804	2.72385	11.1122	OK	12.0851	7.06977	17.1004	OK
XLOC_000200	AT1G04945,TIC20	TSS241,TSS242	1:1399173-1407501	57.9555	40.1718	75.7392	OK	91.3044	66.1238	116.485	OK	67.6628	46.6491	88.6765	OK	87.0421	62.6226	111.462	OK
XLOC_000201	AT1G04970	TSS243,TSS244	1:1411130-1413627	26.7513	20.0112	33.4914	OK	21.3772	15.8226	26.9317	OK	23.5424	17.2949	29.79	OK	18.6363	13.6823	23.5903	OK
XLOC_000202	AT1G05000	TSS245	1:1425592-1428782	12.0375	8.0773	15.9977	OK	6.85793	4.20712	9.50874	OK	10.9673	7.28298	14.6516	OK	9.52618	6.17864	12.8737	OK
XLOC_000203	AT1G05080	TSS246	1:1459090-1460579	0	0	0	OK	0	0	0	OK	0	0	0	OK	0	0	0	OK
XLOC_000204	AT1G05085	TSS247	1:1460987-1461670	0	0	0	OK	0	0	0	OK	0	0	0	OK	0	0	0	OK
XLOC_000205	AT1G05090	TSS248	1:1463201-1465622	0.224639	0	0.475141	OK	0.224089	0	0.472788	OK	0.307695	0.0120128	0.603377	OK	0.320906	0.0243832	0.617429	OK
XLOC_000206	MAPKKK18	TSS249	1:1469609-1470881	1.7825	0.719764	2.84523	OK	1.37856	0.475855	2.28125	OK	0.407667	0	0.86298	OK	1.88159	0.79483	2.96834	OK
XLOC_000207	AT1G05136	TSS250	1:1477306-1479063	0	0	0	OK	0	0	0	OK	0	0	0	OK	0	0	0	OK
XLOC_000208	AT1G05140	TSS251	1:1482547-1484056	25.4263	18.8404	32.0123	OK	45.9855	34.6615	57.3094	OK	33.7801	25.1362	42.4241	OK	33.4608	24.9867	41.9348	OK
XLOC_000209	GLR3.4	TSS252,TSS253	1:1504954-1510281	10.3934	7.27106	13.5157	OK	16.2494	11.7817	20.7172	OK	8.25232	5.49317	11.0115	OK	13.8591	9.93175	17.7865	OK
XLOC_000210	AT1G05210	TSS254	1:1510403-1511683	9.09649	5.2845	12.9085	OK	10.0377	6.00844	14.067	OK	10.702	6.47192	14.932	OK	10.6806	6.42641	14.9349	OK
XLOC_000211	AT1G05220	TSS255	1:1511906-1518805	1.14086	0	3.30741	OK	1.06728	0	3.15789	OK	1.19149	0	3.66033	OK	0.23277	0	1.20826	OK
XLOC_000212	AT1G05240	TSS256	1:1521136-1522681	0	0	0	OK	0	0	0	OK	0	0	0	OK	0	0	0	OK
XLOC_000213	RCI3	TSS257	1:1529766-1531439	50.2008	37.7059	62.6957	OK	12.254	8.35063	16.1573	OK	49.9504	37.1857	62.715	OK	11.0068	7.3892	14.6244	OK
XLOC_000214	AT1G05320	TSS258	1:1553602-1557778	8.31414	5.95797	10.6703	OK	12.5001	9.22048	15.7797	OK	9.43638	6.84852	12.0242	OK	11.3398	8.31329	14.3662	OK
XLOC_000215	AT1G05330	TSS259	1:1558169-1558583	1.40754	0	3.49243	OK	0	0	0	OK	0.385035	0	1.20222	OK	0	0	0	OK
XLOC_000216	AT1G05360	TSS260	1:1564597-1567465	6.07467	3.95859	8.19075	OK	7.93655	5.39383	10.4793	OK	7.27502	4.88875	9.6613	OK	8.45403	5.7867	11.1214	OK
XLOC_000217	AT1G05380	TSS261	1:1576862-1582614	13.5121	10.194	16.8303	OK	12.0248	9.01559	15.034	OK	12.0346	9.02906	15.0401	OK	13.2844	9.97417	16.5945	OK
XLOC_000218	AT1G05400	TSS262	1:1584072-1587778	1.03089	0	2.46495	OK	1.09199	0	2.51549	OK	0.675793	0	1.8459	OK	0.391593	0	1.22713	OK
XLOC_000219	OFP12	TSS263	1:1590072-1590753	5.5213	2.55683	8.48577	OK	1.64946	0.250311	3.0486	OK	7.11557	3.63047	10.6007	OK	1.96309	0.365324	3.56086	OK
XLOC_000220	AT1G05450	TSS264,TSS265	1:1599910-1605027	2.10212	0	5.17993	OK	0.953664	0	2.93651	OK	0.916719	0	2.60636	OK	0.790824	0	2.53249	OK
XLOC_000221	NTMC2T2.1	TSS266	1:1624936-1629224	30.6472	23.1066	38.1878	OK	31.9925	24.1573	39.8277	OK	29.6079	22.3307	36.8851	OK	29.2778	22.0575	36.4982	OK
XLOC_000222	AT1G05510	TSS267	1:1629445-1635881	0	0	0	OK	0	0	0	OK	0.0474537	0	0.454895	OK	0	0	0	OK
XLOC_000223	AT1G05540	TSS268	1:1639270-1640811	0.633618	0.0497128	1.21752	OK	1.66608	0.650568	2.68158	OK	0.745731	0.101957	1.38951	OK	1.21868	0.340884	2.09647	OK
XLOC_000224	AT1G05600,HEXO2	TSS269,TSS270,TSS271	1:1669349-1675934	10.1151	7.11944	13.1108	OK	14.0739	10.2426	17.9053	OK	12.4915	8.97122	16.0117	OK	12.0315	8.57546	15.4875	OK
XLOC_000225	URH2	TSS272,TSS273	1:1679157-1681710	11.9042	8.04777	15.7607	OK	14.671	10.2277	19.1143	OK	14.3993	9.98754	18.811	OK	14.8041	10.3036	19.3045	OK
XLOC_000226	5PTASE13	TSS274,TSS275	1:1682317-1687363	4.18645	2.92721	5.44569	OK	4.13754	2.86671	5.40836	OK	3.78439	2.58808	4.9807	OK	4.34398	3.03601	5.65195	OK
XLOC_000227	BT3	TSS276	1:1707010-1709347	1.06905	0.388573	1.74954	OK	1.26846	0.518506	2.01842	OK	1.16867	0.443533	1.8938	OK	1.56336	0.697023	2.4297	OK
XLOC_000228	AT1G05700	TSS277	1:1709795-1713245	0.257297	0.0169698	0.497624	OK	0.0574023	0	0.196672	OK	1.50765	0.793818	2.22148	OK	0.0155334	0	0.100401	OK
XLOC_000229	AT1G05710	TSS278,TSS279,TSS280	1:1714935-1717276	10.6292	6.57224	14.6862	OK	4.63623	2.48269	6.78978	OK	9.86291	6.217	13.5088	OK	6.28044	3.52992	9.03096	OK
XLOC_000230	AT1G05730	TSS281	1:1717446-1720303	1.66953	0	3.63958	OK	3.46159	0.931291	5.99189	OK	2.17344	0.368553	3.97833	OK	4.15097	1.52881	6.77313	OK
XLOC_000231	AT1G05740	TSS282	1:1720673-1721309	0	0	0	OK	0	0	0	OK	0.185739	0	0.780682	OK	0	0	0	OK
XLOC_000232	PDE247	TSS283	1:1721485-1724734	1.36704	0.641642	2.09244	OK	1.84169	0.998496	2.68488	OK	1.57639	0.794651	2.35812	OK	2.56	1.5333	3.5867	OK
XLOC_000233	AT1G05780	TSS284	1:1726607-1728404	10.6017	6.16152	15.0419	OK	11.272	6.68846	15.8555	OK	10.0205	5.69666	14.3443	OK	9.93336	5.65817	14.2085	OK
XLOC_000234	AT1G05785,AT1G05790	TSS285,TSS286,TSS287	1:1730248-1737489	18.0202	10.7267	25.3137	OK	14.4469	6.65177	22.2421	OK	17.0577	10.9313	23.1841	OK	16.4849	9.93645	23.0334	OK
XLOC_000235	DGL	TSS288	1:1741203-1742619	0	0	0	OK	0	0	0	OK	0	0	0	OK	0	0	0	OK
XLOC_000236	AT1G05805,RABA5E	TSS289,TSS290	1:1744757-1749513	31.0341	22.2632	39.805	OK	28.8832	20.9241	36.8424	OK	31.2848	22.6756	39.8941	OK	29.8018	21.2117	38.392	OK
XLOC_000237	SPPL5	TSS291	1:1749680-1754027	1.96827	1.00445	2.93208	OK	1.18881	0.494722	1.8829	OK	1.83509	0.879734	2.79044	OK	1.77047	0.88584	2.6551	OK
XLOC_000238	ATX2	TSS292	1:1754217-1761916	11.8151	8.84974	14.7805	OK	11.1377	8.30702	13.9684	OK	11.0545	8.24131	13.8678	OK	11.9689	8.95413	14.9836	OK
XLOC_000239	AT1G05835	TSS293	1:1762223-1766281	13.2144	2.52355	23.9052	OK	17.3691	7.60311	27.1352	OK	11.0899	0.757028	21.4228	OK	12.6886	3.16618	22.211	OK
XLOC_000240	AT1G05860	TSS294	1:1769000-1771313	10.3594	6.89097	13.8278	OK	8.27495	5.20911	11.3408	OK	8.46113	5.48934	11.4329	OK	7.97424	5.02869	10.9198	OK
XLOC_000241	ARI12	TSS295	1:1775642-1778553	0	0	0	OK	0.151609	0	0.426551	OK	0	0	0	OK	0.121286	0	0.37214	OK
XLOC_000242	ARI5	TSS296,TSS297	1:1779255-1784540	37.8758	28.5812	47.1705	OK	23.3136	17.4928	29.1343	OK	30.5052	23.008	38.0025	OK	23.9129	18.0289	29.7969	OK
XLOC_000243	AT1G05894	TSS298	1:1784802-1786292	0.253308	0	0.590805	OK	0.13334	0	0.407708	OK	0.451058	0.00621654	0.8959	OK	0.23085	0	0.523315	OK
XLOC_000244	NTH2	TSS299	1:1786855-1789676	9.99031	6.71792	13.2627	OK	10.6226	7.26118	13.9839	OK	10.2933	6.92572	13.6609	OK	10.4116	7.04733	13.7759	OK
XLOC_000245	AT1G05910	TSS300,TSS301	1:1790223-1796700	6.06969	4.40481	7.73457	OK	9.41596	7.01034	11.8216	OK	7.41497	5.45253	9.37742	OK	11.3482	8.47536	14.2209	OK
XLOC_000246	AT1G05920	TSS302	1:1796777-1798254	0	0	0	OK	0	0	0	OK	0	0	0	OK	0	0	0	OK
XLOC_000247	AT1G05930	TSS303	1:1799417-1800933	0	0	0	OK	0	0	0	OK	0	0	0	OK	0	0	0	OK
XLOC_000248	RHS2	TSS304	1:1818446-1819040	0	0	0	OK	0	0	0	OK	0	0	0	OK	0	0	0	OK
XLOC_000249	AT1G06010	TSS305	1:1822601-1823997	17.8334	11.2203	24.4464	OK	18.848	11.9967	25.6994	OK	18.6148	11.818	25.4115	OK	17.6095	11.0696	24.1495	OK
XLOC_000250	AT1G06020	TSS306	1:1824547-1826101	0.0880842	0	0.307901	OK	0.444265	0	0.964891	OK	0.543094	0	1.13178	OK	0.178933	0	0.567085	OK
XLOC_000251	AT1G06030	TSS307	1:1826879-1828161	0.0444973	0	0.268441	OK	0	0	0	OK	0	0	0	OK	0.233369	0	0.616397	OK
XLOC_000252	AT1G06060	TSS308	1:1832942-1837648	24.1684	14.8786	33.4582	OK	17.6422	10.7998	24.4845	OK	25.1113	15.6737	34.5489	OK	18.0374	11.1615	24.9133	OK
XLOC_000253	ADS1	TSS309,TSS310,TSS311	1:1843272-1846302	133.314	100.419	166.208	OK	19.8095	14.0192	25.5998	OK	73.448	54.8047	92.0912	OK	18.2172	12.9151	23.5192	OK
XLOC_000254	AT1G06090	TSS312,TSS313	1:1846755-1849697	16.0187	11.1293	20.908	OK	3.89394	2.0933	5.69458	OK	13.5281	9.10048	17.9558	OK	2.44341	1.08444	3.80239	OK
XLOC_000255	AT1G06100	TSS314	1:1851529-1853019	1.18317	0.169816	2.19653	OK	7.30368	4.25995	10.3474	OK	2.07518	0.687981	3.46237	OK	5.63514	3.04848	8.2218	OK
XLOC_000256	AT1G06120	TSS315	1:1855942-1857718	2.78709	1.29171	4.28247	OK	0	0	0	OK	1.72023	0.57777	2.86268	OK	0	0	0	OK
XLOC_000257	AT1G06135	TSS316	1:1862196-1862742	0.115559	0	0.567933	OK	0.106955	0	0.552975	OK	0.104812	0	0.550156	OK	0	0	0	OK
XLOC_000258	AT1G06140	TSS317	1:1864795-1866472	0.412637	0	0.827657	OK	0.847329	0.248033	1.44663	OK	0.509519	0.0707169	0.948322	OK	0.956241	0.3163	1.59618	OK
XLOC_000259	ORA59	TSS318	1:1883003-1883934	2.09877	0.730307	3.46723	OK	5.48533	2.99291	7.97774	OK	4.80873	2.52844	7.08902	OK	8.02001	4.79243	11.2476	OK
XLOC_000260	MYB13	TSS319	1:1889407-1891158	10.3703	6.48616	14.2545	OK	11.5499	7.37941	15.7204	OK	7.66834	4.51156	10.8251	OK	15.2143	10.1354	20.2932	OK
XLOC_000261	AT1G06210	TSS320	1:1897202-1899208	30.9906	23.1327	38.8486	OK	23.1002	17.0164	29.1839	OK	23.4421	17.2304	29.6539	OK	20.3726	14.9248	25.8203	OK
XLOC_000262	MEE5	TSS321,TSS322	1:1899963-1904873	19.6143	14.7601	24.4685	OK	33.589	25.2798	41.8982	OK	23.7222	17.9065	29.5378	OK	37.3967	28.1623	46.6312	OK
XLOC_000263	CLE3	TSS323	1:1905974-1906226	0	0	0	OK	0	0	0	OK	0	0	0	OK	0	0	0	OK
XLOC_000264	AT1G06240,GTE4	TSS324,TSS325,TSS326,TSS327	1:1906962-1914895	24.1299	17.3715	30.8883	OK	27.88	20.436	35.324	OK	27.5849	20.1738	34.996	OK	30.7979	22.6673	38.9286	OK
XLOC_000265	AT1G06260	TSS328	1:1914955-1917585	1.56258	0.0916372	3.03352	OK	0.884832	0	1.78892	OK	2.08414	0.438563	3.72972	OK	0.926444	0	1.90214	OK
XLOC_000266	ACX3	TSS329	1:1922351-1926278	40.3818	30.5005	50.2631	OK	36.0098	27.1651	44.8545	OK	38.6395	29.1661	48.1128	OK	37.2097	28.0831	46.3363	OK
XLOC_000267	ACX6	TSS330	1:1926790-1930258	0.478925	0.0969938	0.860857	OK	0.315601	0.0131804	0.618022	OK	0.339722	0.0148198	0.664625	OK	0.315139	0.0103321	0.619947	OK
XLOC_000268	AT1G06320	TSS331	1:1930522-1931449	0.332821	0	1.00041	OK	0.077838	0	0.432842	OK	0.320363	0	0.969645	OK	0	0	0	OK
XLOC_000269	AT1G06380	TSS332	1:1942598-1946176	9.22708	5.25387	13.2003	OK	14.8695	9.63064	20.1083	OK	13.4491	8.15772	18.7404	OK	20.2325	13.7532	26.7119	OK
XLOC_000270	GSK1	TSS333	1:1946787-1952785	58.5781	38.9486	78.2076	OK	37.9408	25.7456	50.136	OK	50.8463	33.2577	68.435	OK	39.3211	26.4531	52.189	OK
XLOC_000271	TPS7	TSS334	1:1954849-1958756	85.7634	64.2297	107.297	OK	66.4215	49.8372	83.0058	OK	94.1399	70.358	117.922	OK	59.0321	44.313	73.7512	OK
XLOC_000272	AT1G06420	TSS335	1:1958922-1959947	2.74913	1.19911	4.29914	OK	2.89959	1.28454	4.51464	OK	2.86092	1.27473	4.44712	OK	3.71413	1.84295	5.58531	OK
XLOC_000273	AT1G06450	TSS336	1:1965839-1969561	2.85434	0	5.79828	OK	4.3869	0	11.4357	OK	5.3289	0	12.6127	OK	4.61722	0	12.6149	OK
XLOC_000274	AT1G06470	TSS337	1:1969652-1974386	10.0748	7.02501	13.1247	OK	15.2371	11.0661	19.4082	OK	12.8238	9.13137	16.5162	OK	13.8221	9.37108	18.2731	OK
XLOC_000275	AT1G06500,GSL07	TSS338,TSS339,TSS340	1:1978729-1992228	16.5844	7.75612	25.4127	OK	19.9599	10.8857	29.0341	OK	20.9374	10.7338	31.1409	OK	19.441	10.0249	28.8571	OK
XLOC_000276	AT1G06510	TSS341	1:1992332-1996112	20.8143	14.6092	27.0195	OK	22.4487	15.458	29.4394	OK	20.5458	14.1944	26.8972	OK	20.3753	14.2523	26.4983	OK
XLOC_000277	AT1G06530	TSS342,TSS343	1:2001392-2007212	47.7004	30.9856	64.4151	OK	61.7553	42.0873	81.4232	OK	64.0719	43.3263	84.8176	OK	76.5075	51.834	101.181	OK
XLOC_000278	AT1G06560	TSS344	1:2007614-2013545	6.80838	1.63228	11.9845	OK	9.79185	3.6767	15.907	OK	7.72966	0	16.3989	OK	13.4731	7.76543	19.1808	OK
XLOC_000279	AT1G06620	TSS345	1:2025546-2027271	8.11032	5.29959	10.9211	OK	3.32119	1.79735	4.84503	OK	11.3474	7.67591	15.0189	OK	4.70045	2.7557	6.6452	OK
XLOC_000280	AT1G06630,AT1G06640	TSS346,TSS347	1:2027738-2034018	62.1342	44.3641	79.9043	OK	44.3121	32.607	56.0172	OK	62.6682	44.035	81.3015	OK	40.7851	29.5416	52.0287	OK
XLOC_000281	AT1G06645,AT1G06650	TSS348,TSS349,TSS350	1:2034155-2040246	27.7824	19.3576	36.2072	OK	40.886	29.5613	52.2106	OK	32.7543	23.6634	41.8452	OK	33.7684	24.2543	43.2825	OK
XLOC_000282	NIH	TSS351,TSS352	1:2040423-2047616	11.7477	8.75327	14.742	OK	17.375	13.0317	21.7183	OK	13.7671	10.3171	17.2171	OK	23.5493	17.6073	29.4914	OK
XLOC_000283	PSBP-1	TSS353	1:2047824-2049418	4324.57	2861	5788.15	OK	4665.82	3041.19	6290.45	OK	4050.7	2682.44	5418.96	OK	3373.46	2278.91	4468.02	OK
XLOC_000284	AT1G06730	TSS354	1:2067518-2070446	6.81951	4.64676	8.99226	OK	9.81265	7.00737	12.6179	OK	8.81854	6.18465	11.4524	OK	10.2925	7.37972	13.2053	OK
XLOC_000285	AT1G06750	TSS355,TSS356	1:2072978-2077698	0.180629	0	1.18975	OK	0.234782	0	1.39314	OK	0.131316	0	1.10715	OK	0.294021	0	1.50075	OK
XLOC_000286	GAUT6	TSS357,TSS358,TSS359	1:2083310-2087131	10.1806	7.24717	13.1139	OK	6.74889	4.61729	8.88049	OK	8.47887	5.83768	11.1201	OK	7.30051	5.0295	9.57151	OK
XLOC_000287	AT1G06790	TSS360	1:2087231-2091686	8.23926	3.93008	12.5484	OK	13.5691	7.89813	19.2401	OK	9.06078	4.65787	13.4637	OK	15.3474	8.88756	21.8072	OK
XLOC_000288	AT1G06830	TSS361	1:2097150-2103500	25.4529	8.91411	41.9916	OK	19.2921	3.30661	35.2776	OK	26.2383	8.06412	44.4125	OK	14.1557	2.22381	26.0877	OK
XLOC_000289	bZIP52	TSS362	1:2105047-2106749	9.04907	6.10815	11.99	OK	5.92377	3.74273	8.10482	OK	8.41922	5.61568	11.2228	OK	6.15379	3.88878	8.4188	OK
XLOC_000290	AT1G06870	TSS363	1:2108592-2110986	15.1447	10.9822	19.3071	OK	15.6633	11.3933	19.9334	OK	15.5599	11.2977	19.8222	OK	17.5305	12.8355	22.2254	OK
XLOC_000291	TRFL7	TSS364	1:2114926-2123748	2.85493	0	6.02315	OK	3.71888	0.198312	7.23945	OK	3.37481	0	7.00354	OK	3.25816	0	6.83577	OK
XLOC_000292	AT1G06923	TSS365	1:2126748-2128611	0.534875	0.0115025	1.05825	OK	0	0	0	OK	0.786967	0	1.62234	OK	0	0	0	OK
XLOC_000293	AT1G06930	TSS366	1:2128842-2129883	1.18829	0.274535	2.10205	OK	0.0798711	0	0.316044	OK	0.85304	0.136973	1.56911	OK	0.35668	0	0.814011	OK
XLOC_000294	AT1G06960	TSS367	1:2135850-2137732	10.1835	6.40786	13.9592	OK	10.6462	6.76111	14.5313	OK	13.8546	9.1587	18.5504	OK	11.016	7.02224	15.0097	OK
XLOC_000295	CHX14	TSS368	1:2138108-2140818	0.0321217	0	0.119408	OK	0.0151695	0	0.10242	OK	0.0530995	0	0.181209	OK	0	0	0	OK
XLOC_000296	AT1G06990	TSS369	1:2148386-2150152	0	0	0	OK	0.0687642	0	0.251258	OK	0	0	0	OK	0	0	0	OK
XLOC_000297	AT1G07010	TSS370	1:2152851-2156008	13.0354	8.29687	17.774	OK	25.3263	17.1219	33.5306	OK	15.5193	8.48496	22.5536	OK	21.9275	15.2383	28.6168	OK
XLOC_000298	AT1G07070	TSS371	1:2168563-2169851	27.5174	18.0347	37.0002	OK	50.7215	36.1	65.343	OK	36.3586	24.7572	47.96	OK	68.0641	49.4284	86.6998	OK
XLOC_000299	AT1G07080	TSS372	1:2169981-2172194	64.0545	48.3205	79.7886	OK	72.6749	54.78	90.5697	OK	61.6233	46.3792	76.8675	OK	60.1521	45.3416	74.9626	OK
XLOC_000300	STN1	TSS373,TSS374,TSS375	1:2184327-2188733	7.04062	3.95577	10.1255	OK	4.67116	2.44854	6.89378	OK	6.67526	3.53472	9.81579	OK	4.72503	2.42546	7.02461	OK
XLOC_000301	AT1G07170	TSS376	1:2200122-2201265	40.8607	28.4424	53.2789	OK	23.5553	15.3502	31.7603	OK	28.6544	19.0463	38.2625	OK	28.1808	18.6105	37.7511	OK
XLOC_000302	AT1G07175	TSS377	1:2202329-2202774	17.4152	3.61292	31.2174	OK	0	0	0	OK	5.98001	0	14.2902	OK	0.673335	0	1.74373	OK
XLOC_000303	NDA1	TSS378	1:2204319-2206934	46.6643	35.2231	58.1054	OK	17.8637	13.0585	22.6688	OK	43.0407	31.1683	54.9132	OK	18.8343	13.7653	23.9033	OK
XLOC_000304	AT1G07190	TSS379	1:2208012-2208177	0	0	0	OK	0	0	0	OK	0	0	0	OK	0	0	0	OK
XLOC_000305	AT1G07210	TSS380	1:2215222-2219474	25.548	17.4032	33.6928	OK	37.2758	26.2941	48.2576	OK	31.2865	20.3342	42.2388	OK	43.5207	31.1069	55.9344	OK
XLOC_000306	UGT71C5	TSS381	1:2223690-2225452	17.6093	12.9427	22.2759	OK	12.9272	9.30799	16.5465	OK	20.7859	15.3839	26.1878	OK	12.576	9.01824	16.1337	OK
XLOC_000307	UGT71C4	TSS382	1:2225899-2227566	20.0329	14.7713	25.2946	OK	24.5463	18.2356	30.8569	OK	17.9766	13.0253	22.9278	OK	19.2811	14.1874	24.3747	OK
XLOC_000308	AT1G07280	TSS383,TSS384	1:2238086-2241217	22.2447	16.6427	27.8467	OK	43.2457	32.6649	53.8264	OK	19.2925	14.3045	24.2804	OK	28.0554	20.9129	35.1978	OK
XLOC_000309	RPL4	TSS385	1:2249132-2250529	362.919	269.247	456.591	OK	549.206	402.109	696.304	OK	411.669	303.74	519.599	OK	456.874	337.407	576.34	OK
XLOC_000310	AT1G07330	TSS386	1:2251130-2253585	0.0198809	0	0.126237	OK	0.0334614	0	0.139567	OK	0.0185356	0	0.124535	OK	0.0410907	0	0.147328	OK
XLOC_000311	STP2	TSS387	1:2254821-2256850	0	0	0	OK	0	0	0	OK	0	0	0	OK	0	0	0	OK
XLOC_000312	PCNA1	TSS388	1:2263139-2264551	13.0846	8.72056	17.4486	OK	32.9397	24.1489	41.7304	OK	21.6891	15.4071	27.9711	OK	33.337	24.3922	42.2819	OK
XLOC_000313	RLP1	TSS389,TSS390,TSS391	1:2269777-2274820	1.02501	0.514371	1.53566	OK	2.11181	1.29828	2.92534	OK	1.03347	0.520114	1.54683	OK	4.88306	3.4161	6.35003	OK
XLOC_000314	AT1G07400	TSS392	1:2274942-2275758	333.595	250.14	417.051	OK	5.66244	2.97635	8.34853	OK	50.7511	31.49	70.0122	OK	4.64387	2.23079	7.05696	OK
XLOC_000315	RABA2b	TSS393	1:2276052-2277154	5.34427	2.58694	8.10161	OK	1.8438	0.399208	3.28838	OK	3.668	1.54953	5.78646	OK	1.24935	0.0841503	2.41456	OK
XLOC_000316	SMO2-1	TSS394	1:2277755-2280297	24.9829	18.2117	31.754	OK	31.8947	23.5045	40.285	OK	29.4161	21.5755	37.2568	OK	29.5818	21.7232	37.4404	OK
XLOC_000317	AT1G07460	TSS395	1:2290200-2290977	0	0	0	OK	0	0	0	OK	0	0	0	OK	0	0	0	OK
XLOC_000318	AT1G07470	TSS396,TSS397	1:2291456-2295489	16.1032	10.6126	21.5939	OK	14.9432	9.75811	20.1283	OK	17.1876	11.024	23.3512	OK	15.0609	9.27007	20.8518	OK
XLOC_000319	AT1G07476	TSS398	1:2295750-2299470	0	0	0	OK	0	0	0	OK	0.0700588	0	0.519992	OK	0	0	0	OK
XLOC_000320	AT1G07485	TSS399	1:2301374-2302121	0.16876	0	0.589731	OK	0.0787253	0	0.43675	OK	0	0	0	OK	0	0	0	OK
XLOC_000321	ftsh10	TSS400	1:2305377-2312196	17.2457	11.8454	22.6459	OK	15.1731	11.0588	19.2873	OK	16.7062	10.1813	23.2311	OK	16.3278	11.723	20.9327	OK
XLOC_000322	AT1G07560	TSS401	1:2327319-2331096	1.14055	0.559121	1.72197	OK	0.134563	0	0.310856	OK	1.46202	0.754154	2.16988	OK	0.170485	0	0.368784	OK
XLOC_000323	MT1C	TSS402	1:2341541-2342123	891.271	667.855	1114.69	OK	107.609	78.701	136.517	OK	557.843	415.449	700.237	OK	95.1391	68.6953	121.583	OK
XLOC_000324	PLL5	TSS403	1:2349096-2351692	14.4508	10.6657	18.2359	OK	7.84815	5.54688	10.1494	OK	12.6464	9.28983	16.0031	OK	11.1894	8.13946	14.2394	OK
XLOC_000325	AT1G07660	TSS404	1:2368836-2369734	28.7906	19.9562	37.625	OK	31.9329	22.4444	41.4214	OK	29.828	20.7579	38.898	OK	31.8392	22.2495	41.4288	OK
XLOC_000326	AT1G07680	TSS405	1:2376011-2377186	0	0	0	OK	0	0	0	OK	0	0	0	OK	0	0	0	OK
XLOC_000327	AT1G07690	TSS406	1:2378075-2379000	0	0	0	OK	0	0	0	OK	0.106767	0	0.557825	OK	0	0	0	OK
XLOC_000328	AT1G07700	TSS407	1:2379646-2381362	37.6465	27.835	47.4581	OK	46.7608	34.8201	58.7014	OK	37.0622	27.2172	46.9071	OK	38.9174	28.8608	48.974	OK
XLOC_000329	AT1G07705	TSS408	1:2381614-2386092	9.53612	6.89005	12.1822	OK	14.4956	10.7464	18.2447	OK	11.8616	8.68115	15.0421	OK	17.4289	12.9693	21.8885	OK
XLOC_000330	AT1G07747	TSS409	1:2403557-2403845	0	0	0	OK	0	0	0	OK	0	0	0	OK	0	0	0	OK
XLOC_000331	-	TSS410	1:2407488-2407990	44.3247	30.1001	58.5494	OK	178.062	133.647	222.477	OK	63.9469	45.0675	82.8263	OK	175.96	131.9	220.02	OK
XLOC_000332	HTB1	TSS411	1:2412979-2413708	30.9261	21.6822	40.17	OK	80.1993	59.8257	100.573	OK	58.1065	42.5021	73.7108	OK	88.6888	66.2432	111.134	OK
XLOC_000333	AT1G07795	TSS412	1:2414285-2414967	0.0790594	0	0.429498	OK	0.0674066	0	0.4144	OK	0.221855	0	0.710975	OK	0.083799	0	0.432202	OK
XLOC_000334	ECA1	TSS413	1:2416264-2420757	15.4947	11.647	19.3424	OK	15.9901	12.0158	19.9644	OK	15.1525	11.3884	18.9166	OK	15.8421	11.9161	19.768	OK
XLOC_000335	AT1G07830	TSS414	1:2422240-2423719	20.5949	14.1692	27.0205	OK	21.9835	15.272	28.695	OK	24.6285	17.2378	32.0192	OK	29.0818	20.7346	37.4291	OK
XLOC_000336	AT1G07840	TSS415	1:2424053-2426676	13.3751	9.34847	17.4017	OK	17.1483	12.3301	21.9665	OK	14.5456	10.2891	18.8021	OK	23.3931	17.1249	29.6613	OK
XLOC_000337	AT1G07850	TSS416	1:2426744-2428719	0.075296	0	0.278611	OK	0	0	0	OK	0	0	0	OK	0	0	0	OK
XLOC_000338	APX1	TSS417,TSS418,TSS419,TSS420	1:2437329-2439665	669.969	489.694	850.244	OK	1005.57	726.33	1284.81	OK	618.699	450.502	786.897	OK	972.649	704.309	1240.99	OK
XLOC_000339	LBD1	TSS421	1:2442573-2445248	1.21215	0.312826	2.11148	OK	1.41344	0.438045	2.38883	OK	1.34218	0.318949	2.36541	OK	1.85356	0.616924	3.0902	OK
XLOC_000340	RNL	TSS422,TSS423	1:2445469-2454645	6.82284	5.00791	8.63777	OK	7.08855	5.19034	8.98675	OK	6.46781	4.70962	8.226	OK	7.87679	5.78696	9.96663	OK
XLOC_000341	AT1G07920	TSS424	1:2454845-2457321	102.822	77.2212	128.424	OK	175.656	130.851	220.461	OK	135.698	100.75	170.647	OK	203.904	151.595	256.212	OK
XLOC_000342	AT1G07930	TSS425,TSS426	1:2458107-2460790	142.302	106.405	178.199	OK	282.863	208.793	356.933	OK	189.021	140.415	237.627	OK	334.815	245.856	423.774	OK
XLOC_000343	PDIL5-1	TSS427	1:2467160-2469154	32.4995	23.3488	41.6502	OK	29.982	21.4733	38.4907	OK	31.0576	22.2949	39.8203	OK	29.4102	20.9934	37.827	OK
XLOC_000344	AT1G07985	TSS428	1:2475404-2476155	10.3353	6.12787	14.5428	OK	5.09655	2.48006	7.71304	OK	4.70111	2.10245	7.29977	OK	3.79449	1.59738	5.99159	OK
XLOC_000345	AT1G07990	TSS429,TSS430	1:2477156-2483138	18.5353	13.8578	23.2129	OK	17.6977	13.1532	22.2422	OK	19.0673	13.7692	24.3653	OK	16.9507	12.4141	21.4873	OK
XLOC_000346	AT1G08005	TSS431	1:2485343-2485511	0	0	0	OK	0	0	0	OK	0	0	0	OK	0	0	0	OK
XLOC_000347	AT1G08032	TSS432	1:2494122-2494315	0	0	0	OK	0	0	0	OK	0	0	0	OK	0	0	0	OK
XLOC_000348	AT1G08035	TSS433	1:2494401-2495149	0	0	0	OK	0	0	0	OK	0.124851	0	0.546464	OK	0.104736	0	0.531391	OK
XLOC_000349	NRT2:1	TSS434	1:2524075-2526164	0.0637504	0	0.243563	OK	0.274376	0	0.582867	OK	0.252769	0	0.535918	OK	0.194659	0	0.448732	OK
XLOC_000350	AT1G08110	TSS435	1:2535327-2537931	105.28	79.1229	131.437	OK	87.4754	65.8122	109.139	OK	91.5786	68.9146	114.243	OK	74.1459	55.6857	92.6061	OK
XLOC_000351	AT1G08120	TSS436	1:2538614-2542350	0	0	0	OK	0.169007	0	0.764991	OK	0	0	0	OK	0.134223	0	0.618311	OK
XLOC_000352	VPS41	TSS437	1:2567474-2573393	39.1061	29.4936	48.7186	OK	39.9073	30.0369	49.7777	OK	35.0997	26.482	43.7175	OK	38.7431	29.2214	48.2648	OK
XLOC_000353	TIL1	TSS438,TSS439	1:2590832-2607507	3.27819	2.35659	4.19978	OK	5.10811	3.75057	6.46565	OK	4.42946	3.19059	5.66833	OK	6.11577	4.52036	7.71118	OK
XLOC_000354	AT1G08280	TSS440	1:2608407-2609853	5.33039	3.29796	7.36283	OK	7.67564	5.0433	10.308	OK	8.71095	5.8232	11.5987	OK	9.65938	6.55172	12.767	OK
XLOC_000355	AT1G08310,NVL	TSS441,TSS442	1:2614773-2621545	4.11534	1.98539	6.2453	OK	2.15891	1.01768	3.30015	OK	3.58919	1.29694	5.88144	OK	2.76258	1.46838	4.05678	OK
XLOC_000356	AT1G08340	TSS443	1:2631067-2635852	5.14443	2.5426	7.74627	OK	2.22853	0.664188	3.79288	OK	4.99284	2.31468	7.671	OK	2.7593	0.837481	4.68111	OK
XLOC_000357	AT1G08360	TSS444	1:2636010-2637915	305.295	228.494	382.096	OK	401.314	299.5	503.128	OK	363.559	269.959	457.16	OK	482.529	358.661	606.398	OK
XLOC_000358	DCP1	TSS445	1:2638180-2640554	27.4332	20.3603	34.5061	OK	23.9139	17.6635	30.1643	OK	28.0759	20.8519	35.2999	OK	24.4706	18.0834	30.8579	OK
XLOC_000359	AT1G08390	TSS446,TSS447	1:2642069-2646064	9.8163	3.74625	15.8863	OK	12.4839	5.13295	19.8349	OK	10.1092	3.8585	16.3599	OK	10.7714	4.12331	17.4194	OK
XLOC_000360	AT1G08410	TSS448	1:2646188-2649379	6.71421	4.62185	8.80658	OK	12.3812	9.03303	15.7295	OK	7.75263	5.41326	10.092	OK	15.9329	11.7919	20.0739	OK
XLOC_000361	BSL2	TSS449,TSS450,TSS451	1:2649536-2657120	21.2317	15.6453	26.8181	OK	19.1125	14.1292	24.0958	OK	21.9382	15.9754	27.901	OK	20.5137	15.1006	25.9268	OK
XLOC_000362	ALMT1	TSS452	1:2658715-2661029	6.32346	4.09308	8.55385	OK	5.92267	3.79589	8.04945	OK	5.55174	3.50342	7.60006	OK	5.65323	3.57631	7.73014	OK
XLOC_000363	AT1G08440	TSS453	1:2663026-2665343	0	0	0	OK	1.66364	0.71676	2.61052	OK	0.0539579	0	0.210194	OK	0.734434	0.156923	1.31195	OK
XLOC_000364	HDA08	TSS454	1:2672450-2674628	16.6945	11.9528	21.4362	OK	13.5553	9.50728	17.6033	OK	14.3048	10.0858	18.5238	OK	11.262	7.68839	14.8357	OK
XLOC_000365	YAB2	TSS455	1:2675812-2679781	11.7627	7.93957	15.5859	OK	16.1648	11.3499	20.9797	OK	10.5466	6.93305	14.1601	OK	11.9221	8.05192	15.7923	OK
XLOC_000366	AT1G08480	TSS456	1:2684233-2685621	100.833	75.8735	125.792	OK	112.646	84.9567	140.335	OK	98.7988	74.2216	123.376	OK	104.033	78.3361	129.731	OK
XLOC_000367	ENODL18	TSS457	1:2689015-2690045	9.17487	5.67759	12.6721	OK	3.75863	1.82959	5.68766	OK	7.18786	4.16394	10.2118	OK	4.66295	2.43348	6.89241	OK
XLOC_000368	ALB1	TSS458	1:2696411-2700959	114.308	85.3718	143.245	OK	137.549	102.35	172.747	OK	124.857	93.1444	156.57	OK	121.801	90.9598	152.641	OK
XLOC_000369	AT1G08530	TSS459,TSS460	1:2701103-2703112	14.4366	9.64265	19.2305	OK	17.8088	12.2309	23.3866	OK	14.5679	9.71584	19.42	OK	18.7916	12.9539	24.6293	OK
XLOC_000370	SIG2	TSS461	1:2703335-2706845	64.4386	48.6144	80.2628	OK	84.7854	63.7786	105.792	OK	81.438	61.1223	101.754	OK	79.7675	60.0358	99.4993	OK
XLOC_000371	NPQ1	TSS462,TSS463	1:2706923-2709531	37.8977	28.5028	47.2927	OK	60.5897	45.6378	75.5417	OK	48.5282	36.4237	60.6327	OK	48.0616	35.9814	60.1419	OK
XLOC_000372	ACHT4	TSS464	1:2712882-2714734	70.8914	53.6344	88.1484	OK	41.7768	31.2495	52.304	OK	38.1527	28.1108	48.1946	OK	30.2826	22.4836	38.0817	OK
XLOC_000373	AT1G08590	TSS465	1:2718777-2722221	5.486	3.90199	7.07001	OK	2.43784	1.56235	3.31333	OK	4.29679	2.95196	5.64163	OK	2.0094	1.24002	2.77877	OK
XLOC_000374	ATRX	TSS466,TSS467	1:2723706-2733624	8.63857	6.45427	10.8229	OK	9.13533	6.82165	11.449	OK	9.24719	6.91515	11.5792	OK	9.54891	7.11325	11.9846	OK
XLOC_000375	PKDM7D	TSS468,TSS469,TSS470	1:2736773-2747967	9.60176	6.90736	12.2962	OK	9.78796	7.26752	12.3084	OK	8.70466	6.01334	11.396	OK	8.01102	5.88526	10.1368	OK
XLOC_000376	PPCK1	TSS471	1:2752153-2753703	20.4774	14.9076	26.0472	OK	56.5484	42.6059	70.4909	OK	20.8588	15.1339	26.5837	OK	37.4142	27.9798	46.8486	OK
XLOC_000377	ZIGA4	TSS472	1:2762583-2768967	18.2439	13.5924	22.8954	OK	19.6159	14.6485	24.5832	OK	15.947	11.8326	20.0614	OK	15.9199	11.7727	20.0671	OK
XLOC_000378	AT1G08710	TSS473	1:2771632-2773460	9.24558	5.95418	12.537	OK	9.12981	5.88221	12.3774	OK	8.36713	5.27681	11.4574	OK	9.0496	5.77471	12.3245	OK
XLOC_000379	EDR1	TSS474	1:2774015-2779297	18.3975	13.8438	22.9512	OK	8.96342	6.5968	11.33	OK	15.0658	11.1943	18.9373	OK	8.92465	6.52656	11.3228	OK
XLOC_000380	XIC	TSS475	1:2779962-2788447	0.163509	0.0121436	0.314874	OK	0.213676	0.0484043	0.378948	OK	0.167331	0.0272841	0.307378	OK	0.205325	0.0474612	0.36319	OK
XLOC_000381	AT1G08750	TSS476	1:2801066-2804548	11.1832	7.71334	14.6531	OK	10.3451	7.0673	13.623	OK	10.774	7.40844	14.1396	OK	11.3987	7.86621	14.9313	OK
XLOC_000382	AT1G08760	TSS477,TSS478	1:2805130-2808621	8.94558	6.47873	11.4124	OK	8.02784	5.73051	10.3252	OK	7.79452	5.59696	9.99208	OK	6.81305	4.78813	8.83797	OK
XLOC_000383	PRA1.E	TSS479	1:2808882-2809747	21.5592	14.876	28.2423	OK	15.0184	9.85155	20.1852	OK	15.83	10.4849	21.175	OK	10.3139	6.37588	14.252	OK
XLOC_000384	AT1G08790	TSS480	1:2811988-2812646	0	0	0	OK	0	0	0	OK	0	0	0	OK	0	0	0	OK
XLOC_000385	CSD1	TSS481	1:2827060-2840994	139.596	102.924	176.269	OK	39.5215	26.41	52.633	OK	195.964	142.769	249.158	OK	91.2191	58.0078	124.43	OK
XLOC_000386	AT1G08845	TSS482,TSS483	1:2827060-2840994	6.93215	0	15.6027	OK	10.307	2.88015	17.7339	OK	8.97242	0	21.9829	OK	10.1116	0	20.6225	OK
XLOC_000387	BON3	TSS484	1:2842152-2846138	0.560652	0.0991147	1.02219	OK	0.102732	0	0.288101	OK	1.23766	0.477743	1.99758	OK	0.166146	0	0.407302	OK
XLOC_000388	AT1G08890	TSS485	1:2848269-2852270	14.1941	10.2493	18.1388	OK	16.6676	12.1592	21.176	OK	12.3515	8.70113	16.0019	OK	11.9935	8.43403	15.553	OK
XLOC_000389	AT1G08900	TSS486	1:2852453-2855779	10.3986	7.23112	13.5661	OK	8.97504	6.11313	11.8369	OK	10.6881	7.41937	13.9568	OK	7.84217	5.22956	10.4548	OK
XLOC_000390	EMB3001	TSS487	1:2856169-2861170	6.6685	4.7354	8.60159	OK	9.65772	7.06129	12.2542	OK	7.24198	5.14486	9.33909	OK	11.5878	8.57904	14.5965	OK
XLOC_000391	ESL1	TSS488	1:2867258-2870656	27.7	20.7844	34.6156	OK	13.2185	9.57233	16.8647	OK	22.5724	16.7367	28.408	OK	12.5949	9.03057	16.1593	OK
XLOC_000392	ERD6	TSS489	1:2873464-2877270	267.685	199	336.369	OK	46.276	34.7913	57.7608	OK	212.959	154.664	271.254	OK	54.2408	41.0462	67.4353	OK
XLOC_000393	AT1G08940	TSS490	1:2877691-2879169	11.1473	7.09877	15.1958	OK	9.88192	6.17323	13.5906	OK	10.9767	6.97262	14.9807	OK	13.3297	8.71679	17.9426	OK
XLOC_000394	CAX11	TSS491	1:2879596-2882231	5.7448	3.83211	7.65749	OK	7.87638	5.50767	10.2451	OK	7.04162	4.8632	9.22003	OK	8.89075	6.26266	11.5188	OK
XLOC_000395	NF-YC9	TSS492	1:2882523-2884337	32.9312	24.1729	41.6896	OK	36.2077	26.7384	45.677	OK	30.594	22.2819	38.906	OK	38.0872	28.1101	48.0644	OK
XLOC_000396	AMI1	TSS493	1:2884410-2886620	61.0335	46.0176	76.0493	OK	42.1028	31.6402	52.5654	OK	57.2523	42.7383	71.7663	OK	31.3713	23.3242	39.4184	OK
XLOC_000397	AT1G08985	TSS494	1:2887284-2887706	0	0	0	OK	0	0	0	OK	0	0	0	OK	0	0	0	OK
XLOC_000398	PGSIP5	TSS495	1:2888752-2890959	3.6335	2.21984	5.04716	OK	0.819875	0.273204	1.36655	OK	2.35352	1.28356	3.42349	OK	0.534897	0.112708	0.957086	OK
XLOC_000399	NP1	TSS496	1:2891036-2899411	2.25594	0.0298833	4.482	OK	2.38815	0	5.08729	OK	2.47588	0	4.98787	OK	2.34875	0	4.85718	OK
XLOC_000400	AT1G09026	TSS497	1:2907123-2907279	0	0	0	OK	0	0	0	OK	0	0	0	OK	0	0	0	OK
XLOC_000401	AT1G09040,AT1G09050	TSS498,TSS499,TSS500	1:2911316-2921043	3.78876	2.54066	5.03687	OK	4.11987	2.80546	5.43428	OK	3.62111	2.42655	4.81567	OK	3.81044	2.558	5.06289	OK
XLOC_000402	SRC2	TSS501	1:2927702-2928968	693.258	507.142	879.374	OK	85.1038	64.0484	106.159	OK	509.058	372.862	645.253	OK	79.0487	59.5714	98.5261	OK
XLOC_000403	RBOHB	TSS502	1:2932738-2939393	2.27848	0.949503	3.60746	OK	0.210272	0	0.655142	OK	2.44165	0.375788	4.50751	OK	0.253686	0	0.788435	OK
XLOC_000404	AT1G09150	TSS503	1:2946228-2949159	37.2127	27.4599	46.9655	OK	35.4178	26.0509	44.7846	OK	37.419	27.5689	47.269	OK	39.4746	29.212	49.7372	OK
XLOC_000405	AT1G09176	TSS504	1:2964151-2964604	0.334402	0	1.05288	OK	0.576282	0	1.99077	OK	0.437559	0	1.2207	OK	0.677143	0	2.29172	OK
XLOC_000406	SARA1A	TSS505	1:2965022-2965972	0.923689	0	1.88212	OK	22.4848	15.2155	29.7541	OK	0.912718	0	1.94747	OK	23.9296	16.251	31.6082	OK
XLOC_000407	NAS3	TSS506	1:2984880-2986130	2.0881	0.905851	3.27035	OK	8.13352	5.25792	11.0091	OK	4.14302	2.27054	6.01551	OK	7.06472	4.44398	9.68546	OK
XLOC_000408	AT1G09250	TSS507	1:2989377-2990357	50.1382	37.3419	62.9344	OK	16.5361	11.2916	21.7807	OK	42.6665	31.5989	53.7342	OK	15.5299	10.4973	20.5624	OK
XLOC_000409	AT1G09260	TSS508	1:2993403-2993820	0	0	0	OK	0	0	0	OK	0	0	0	OK	0	0	0	OK
XLOC_000410	IMPA-4	TSS509	1:2994368-3001315	44.2552	31.8811	56.6293	OK	34.8472	25.2088	44.4856	OK	38.337	27.3173	49.3566	OK	34.4643	24.934	43.9945	OK
XLOC_000411	AT1G09300	TSS510,TSS511	1:3001516-3008213	3.84697	1.41344	6.28051	OK	7.71574	4.61558	10.8159	OK	5.54604	3.19404	7.89803	OK	10.3961	6.21519	14.5771	OK
XLOC_000412	AT1G09310	TSS512	1:3009054-3009880	1471.06	1068	1874.12	OK	2156.34	1534.77	2777.9	OK	1180.35	861.094	1499.61	OK	1753.56	1263.92	2243.19	OK
XLOC_000413	CRB	TSS513	1:3015327-3018234	622.232	454.054	790.41	OK	550.07	400.908	699.232	OK	675.371	487.835	862.907	OK	404.274	297.691	510.856	OK
XLOC_000414	GolS3	TSS514	1:3019818-3021441	6.83316	4.3008	9.36553	OK	1.42273	0.501608	2.34385	OK	6.02105	3.71129	8.33082	OK	0.823092	0.133522	1.51266	OK
XLOC_000415	AT1G09360	TSS515	1:3021801-3022368	0	0	0	OK	0	0	0	OK	0	0	0	OK	0	0	0	OK
XLOC_000416	AT1G09370	TSS516	1:3024895-3025435	0	0	0	OK	0	0	0	OK	0	0	0	OK	0	0	0	OK
XLOC_000417	AT1G09390	TSS517	1:3031135-3035036	20.7345	15.0551	26.4138	OK	14.4699	10.1482	18.7916	OK	24.3767	17.7648	30.9885	OK	11.8116	8.13303	15.4902	OK
XLOC_000418	AT1G09410	TSS518	1:3035442-3037560	0.507365	0.118667	0.896064	OK	0.580921	0.135329	1.02651	OK	0.653902	0.192379	1.11542	OK	0.843346	0.304991	1.3817	OK
XLOC_000419	ACLA-3	TSS519	1:3041995-3045402	54.6869	41.3127	68.0611	OK	40.1979	30.316	50.0797	OK	45.7337	34.4966	56.9708	OK	39.5957	29.8677	49.3237	OK
XLOC_000420	AT1G09450	TSS520	1:3049023-3053112	1.89211	1.00534	2.77889	OK	2.92696	1.75021	4.1037	OK	1.9481	1.04911	2.84708	OK	3.36512	2.07001	4.66022	OK
XLOC_000421	AT1G09460	TSS521	1:3053900-3057468	11.5249	7.51449	15.5353	OK	4.82718	2.02181	7.63255	OK	13.1154	8.6282	17.6027	OK	5.23596	2.50267	7.96925	OK
XLOC_000422	AT1G09480	TSS522	1:3057974-3060661	0.608957	0.0142954	1.20362	OK	0.980016	0.187303	1.77273	OK	1.35078	0.384773	2.31678	OK	1.93886	0.748457	3.12927	OK
XLOC_000423	AT1G09490	TSS523,TSS524	1:3064123-3065937	22.4843	16.2256	28.743	OK	30.5372	22.4989	38.5756	OK	23.179	16.6872	29.6708	OK	24.7327	17.9385	31.5269	OK
XLOC_000424	AT1G09500	TSS525	1:3066698-3068598	0.698315	0	1.52057	OK	5.42124	2.9382	7.90428	OK	1.4199	0.389773	2.45004	OK	1.69582	0.581832	2.80981	OK
XLOC_000425	AT1G09510	TSS526	1:3069384-3070910	0	0	0	OK	0	0	0	OK	0.0505917	0	0.261167	OK	0.0444335	0	0.254823	OK
XLOC_000426	PIF3	TSS527,TSS528	1:3075788-3079539	36.9441	27.7969	46.0912	OK	21.0185	15.5305	26.5065	OK	26.7211	20.0436	33.3986	OK	26.4133	19.7596	33.0669	OK
XLOC_000427	MYB61	TSS529	1:3086158-3087912	1.51033	0.623089	2.39756	OK	0.49672	0.0275657	0.965873	OK	0.922478	0.233648	1.61131	OK	0.543751	0.0404191	1.04708	OK
XLOC_000428	GLP5	TSS530	1:3093838-3094864	160.58	121.142	200.018	OK	75.205	56.5143	93.8957	OK	151.497	113.547	189.447	OK	142.878	107.406	178.349	OK
XLOC_000429	AT1G09580	TSS531	1:3104587-3106290	17.0337	11.55	22.5175	OK	16.5523	11.2282	21.8765	OK	16.5953	11.244	21.9466	OK	15.6146	10.4592	20.7699	OK
XLOC_000430	AT1G09590	TSS532	1:3106501-3107772	202.641	152.898	252.384	OK	343.534	258.095	428.973	OK	289.307	217.359	361.255	OK	439.46	329.225	549.695	OK
XLOC_000431	AT1G09600	TSS533	1:3108616-3111318	0.556292	0.142412	0.970172	OK	0.95103	0.391018	1.51104	OK	0.660739	0.205754	1.11572	OK	0.9175	0.362254	1.47275	OK
XLOC_000432	AT1G09610	TSS534	1:3111693-3116699	1.24293	0	4.62717	OK	1.21363	0	5.2659	OK	0.868468	0	3.90885	OK	0.718719	0	3.89799	OK
XLOC_000433	AT1G09640	TSS535	1:3119877-3122526	130.311	97.6639	162.958	OK	165.765	123.696	207.834	OK	147.543	110.22	184.866	OK	201.266	149.77	252.763	OK
XLOC_000434	AT1G09645	TSS536	1:3122955-3124578	36.9559	26.4516	47.4602	OK	24.8569	17.1056	32.6082	OK	31.8724	22.5209	41.224	OK	25.5917	17.6049	33.5785	OK
XLOC_000435	AT1G09650	TSS537	1:3125806-3127284	0.510507	0.028574	0.992439	OK	0.593606	0.0880179	1.09919	OK	0.704591	0.141551	1.26763	OK	0.411878	0	0.82951	OK
XLOC_000436	AT1G09665	TSS538	1:3133094-3133674	0	0	0	OK	0	0	0	OK	0	0	0	OK	0.141672	0	0.64227	OK
XLOC_000437	AT1G09710	TSS539,TSS540	1:3140867-3144370	3.33184	1.84238	4.82129	OK	4.65048	2.60374	6.69723	OK	3.58167	1.62044	5.5429	OK	4.13701	2.55495	5.71908	OK
XLOC_000438	AT1G09740	TSS541	1:3154531-3156275	58.1683	43.2425	73.0942	OK	18.9556	12.87	25.0411	OK	60.9481	45.3996	76.4966	OK	22.5289	15.599	29.4588	OK
XLOC_000439	AT1G09750	TSS542	1:3157500-3161692	86.896	61.7828	112.009	OK	190.756	138.061	243.45	OK	120.991	86.8497	155.133	OK	138.795	99.7728	177.817	OK
XLOC_000440	CDC5	TSS543	1:3161840-3165360	66.4906	49.9126	83.0685	OK	50.3601	37.9071	62.8131	OK	55.899	42.0344	69.7636	OK	49.6109	37.3341	61.8878	OK
XLOC_000441	AT1G09794	TSS544	1:3172107-3173463	9.43209	3.66207	15.2021	OK	8.11126	3.05823	13.1643	OK	11.304	5.03548	17.5725	OK	11.0155	4.74587	17.2852	OK
XLOC_000442	ATP-PRT2	TSS545	1:3173533-3180421	30.903	22.9172	38.8889	OK	48.941	36.4726	61.4094	OK	27.0065	19.5793	34.4336	OK	41.7996	30.8781	52.7212	OK
XLOC_000443	AT1G09812	TSS546	1:3187816-3188580	0.237978	0	0.919524	OK	0.838339	0	2.23724	OK	0.475001	0	1.36131	OK	0.715566	0	1.68165	OK
XLOC_000444	POLD4	TSS547	1:3189368-3190242	31.3381	21.5587	41.1175	OK	40.414	28.7124	52.1156	OK	40.5809	28.8286	52.3332	OK	44.3079	31.616	56.9998	OK
XLOC_000445	XBCP3	TSS548	1:3201798-3205309	14.4752	10.4278	18.5226	OK	20.7299	15.2986	26.1611	OK	15.4079	11.1449	19.6709	OK	22.3984	16.5708	28.226	OK
XLOC_000446	AT1G09870	TSS549	1:3205731-3208598	27.8756	20.845	34.9062	OK	22.0204	16.3893	27.6515	OK	26.3733	19.6815	33.065	OK	24.0601	17.9134	30.2067	OK
XLOC_000447	AT1G09900	TSS550	1:3218132-3219929	5.09384	3.26535	6.92232	OK	15.5164	11.3254	19.7074	OK	8.11229	5.55127	10.6733	OK	17.5836	12.9382	22.2291	OK
XLOC_000448	SUT4	TSS551	1:3244212-3247200	3.56224	2.18711	4.93737	OK	4.44512	2.84522	6.04501	OK	4.79011	3.0866	6.49362	OK	4.56984	2.93387	6.20582	OK
XLOC_000449	LRR XI-23	TSS552	1:3252239-3255693	108.651	80.7599	136.542	OK	50.3769	37.8584	62.8955	OK	89.8518	65.7439	113.96	OK	61.3278	45.9537	76.7019	OK
XLOC_000450	AAP8	TSS553	1:3265975-3268726	0	0	0	OK	0	0	0	OK	0	0	0	OK	0	0	0	OK
XLOC_000451	ERG28	TSS554	1:3273824-3275847	24.6551	16.894	32.4161	OK	22.1094	15.0172	29.2016	OK	28.4535	19.84	37.0671	OK	23.5444	16.045	31.0438	OK
XLOC_000452	AT1G10050	TSS555,TSS556	1:3278954-3283690	9.46221	6.9892	11.9352	OK	4.13602	2.82031	5.45174	OK	6.48347	4.55806	8.40888	OK	3.79967	2.58149	5.01785	OK
XLOC_000453	BCAT-1	TSS557,TSS558	1:3284238-3287171	17.5712	12.8244	22.3179	OK	15.6131	11.3479	19.8783	OK	17.5906	12.8326	22.3486	OK	13.4709	9.62305	17.3187	OK
XLOC_000454	BCAT-2	TSS559	1:3288086-3296198	10.2433	2.85045	17.6361	OK	0.896938	0	2.37372	OK	8.68142	0	18.7938	OK	1.35577	0	2.96156	OK
XLOC_000455	AT1G10095	TSS560	1:3296601-3300502	1.17989	0	4.11514	OK	0	0	0	OK	2.12695	0	4.45556	OK	0	0	0	OK
XLOC_000456	AT1G10110	TSS561	1:3302741-3306967	0.126953	0	0.592189	OK	0.409017	0	1.17517	OK	0.569116	0	1.55118	OK	0.451398	0	1.28215	OK
XLOC_000457	ECA3	TSS562,TSS563	1:3310929-3322218	14.2076	10.6535	17.7618	OK	13.9756	10.4886	17.4625	OK	13.4157	10.0401	16.7914	OK	14.6416	10.9983	18.2849	OK
XLOC_000458	AT1G10150	TSS564	1:3325823-3327614	15.4346	11.2585	19.6107	OK	10.8464	7.67802	14.0149	OK	11.3084	7.93118	14.6856	OK	7.84583	5.3594	10.3323	OK
XLOC_000459	-	TSS565	1:3328971-3333473	1.57622	0.972318	2.18013	OK	1.58318	0.979064	2.18729	OK	1.28953	0.760662	1.81839	OK	1.88359	1.20126	2.56593	OK
XLOC_000460	MPK1	TSS566	1:3349218-3351180	4.81054	3.02201	6.59907	OK	2.87565	1.60858	4.14272	OK	3.46342	2.00805	4.91878	OK	2.51679	1.33512	3.69846	OK
XLOC_000461	AT1G10220	TSS567,TSS568	1:3352158-3354856	0.60993	0	1.65698	OK	0.466257	0	1.1335	OK	0.563459	0	1.69887	OK	1.10316	0	2.58237	OK
XLOC_000462	SK18	TSS569	1:3355570-3356359	17.4107	11.4696	23.3518	OK	16.8199	11.0632	22.5766	OK	14.3703	9.23868	19.502	OK	20.2355	13.6581	26.8129	OK
XLOC_000463	GRP23	TSS570	1:3363503-3366488	3.27008	2.14214	4.39803	OK	8.0268	5.81953	10.2341	OK	5.20121	3.61666	6.78576	OK	11.2635	8.33821	14.1887	OK
XLOC_000464	ADL6	TSS571,TSS572,TSS573	1:3370448-3377463	33.6796	25.4241	41.935	OK	37.6387	28.466	46.8115	OK	32.9468	24.2168	41.6769	OK	39.8828	30.074	49.6916	OK
XLOC_000465	AT1G10300	TSS574,TSS575	1:3377895-3380611	0.319622	0	0.670477	OK	0.465362	0.0887542	0.841969	OK	0.515082	0.113085	0.917079	OK	0.767226	0.265543	1.26891	OK
XLOC_000466	AT1G10330	TSS576	1:3388746-3390150	1.18999	0.399916	1.98007	OK	1.33666	0.496362	2.17697	OK	1.80143	0.796182	2.80667	OK	1.41426	0.544402	2.28413	OK
XLOC_000467	AT1G10380	TSS577	1:3400605-3402324	28.5346	21.005	36.0643	OK	11.8456	8.05557	15.6356	OK	15.2853	10.7176	19.8531	OK	8.74503	5.68109	11.809	OK
XLOC_000468	AT1G10385	TSS578	1:3403223-3405856	0	0	0	OK	0	0	0	OK	0.0170727	0	0.113588	OK	0.0184502	0	0.11463	OK
XLOC_000469	SNL6	TSS579	1:3431779-3438370	6.1482	4.47527	7.82114	OK	8.96907	6.66811	11.27	OK	7.17452	5.27256	9.07648	OK	10.7231	8.02058	13.4257	OK
XLOC_000470	AT1G10455	TSS580	1:3438554-3439013	0	0	0	OK	0	0	0	OK	0	0	0	OK	0	0	0	OK
XLOC_000471	ZFP5	TSS581	1:3449690-3451226	5.90132	3.76079	8.04185	OK	1.54105	0.658977	2.42313	OK	2.34816	1.18348	3.51283	OK	0.798521	0.211391	1.38565	OK
XLOC_000472	AT1G10490	TSS582	1:3453200-3461485	3.75948	1.69162	5.82734	OK	9.04949	5.02129	13.0777	OK	6.11234	2.40472	9.81995	OK	13.3803	8.59143	18.1692	OK
XLOC_000473	emb2004	TSS583	1:3461634-3465786	25.008	18.773	31.243	OK	37.9821	28.6492	47.315	OK	28.1701	21.2084	35.1319	OK	40.9801	30.9189	51.0413	OK
XLOC_000474	AT1G10520	TSS584	1:3465963-3469248	1.06788	0.369265	1.76649	OK	1.25787	0.48462	2.03112	OK	1.0456	0.349343	1.74186	OK	1.65024	0.738835	2.56165	OK
XLOC_000475	AT1G10522	TSS585	1:3469579-3472672	21.5449	14.9021	28.1877	OK	45.6251	33.3664	57.8838	OK	25.264	17.6602	32.8678	OK	57.1842	42.1756	72.1928	OK
XLOC_000476	PUB18	TSS586	1:3484579-3486965	2.90431	1.78499	4.02362	OK	0.814376	0.323049	1.3057	OK	2.26211	1.30228	3.22194	OK	0.347101	0.0524816	0.641721	OK
XLOC_000477	OTS2	TSS587	1:3487552-3495144	11.2009	6.18962	16.2121	OK	11.23	5.66744	16.7926	OK	12.3787	6.18641	18.5709	OK	12.9345	6.35754	19.5115	OK
XLOC_000478	AT1G10588	TSS588	1:3501144-3501904	0	0	0	OK	0	0	0	OK	0	0	0	OK	0	0	0	OK
XLOC_000479	AMSH2,AT1G10610	TSS589,TSS590	1:3503627-3511975	22.2047	15.4222	28.9873	OK	20.9523	14.4368	27.4678	OK	19.3917	13.3254	25.4581	OK	18.7567	12.7786	24.7347	OK
XLOC_000480	AT1G10652	TSS591	1:3527708-3527831	0	0	0	OK	0	0	0	OK	0	0	0	OK	0	0	0	OK
XLOC_000481	AT1G10657	TSS592	1:3530466-3531842	2.48332	0.779949	4.18669	OK	10.6475	6.48938	14.8057	OK	4.30523	2.08125	6.52921	OK	7.70963	4.40732	11.0119	OK
XLOC_000482	AT1G10660	TSS593	1:3532423-3535131	16.8168	12.177	21.4566	OK	17.3766	12.6577	22.0955	OK	16.7526	12.1339	21.3712	OK	16.8066	12.1943	21.4188	OK
XLOC_000483	ACLA-1	TSS594,TSS595	1:3535382-3538439	184.245	138.127	230.364	OK	168.976	126.656	211.296	OK	166.7	124.788	208.611	OK	160.973	120.561	201.385	OK
XLOC_000484	PRS3	TSS596	1:3554103-3556503	24.4036	18.063	30.7443	OK	21.0417	15.4752	26.6081	OK	26.1175	19.3951	32.84	OK	21.2943	15.6528	26.9358	OK
XLOC_000485	PHS1	TSS597	1:3558357-3561634	0.0607289	0	0.290437	OK	0.377691	0	0.865456	OK	0.122963	0	0.433695	OK	0.0917202	0	0.374927	OK
XLOC_000486	AT1G10717	TSS598	1:3562179-3562554	0	0	0	OK	0	0	0	OK	0	0	0	OK	0	0	0	OK
XLOC_000487	AT1G10720	TSS599	1:3562909-3564759	17.9648	13.152	22.7777	OK	12.165	8.62262	15.7073	OK	17.7394	12.8988	22.5801	OK	11.7781	8.28904	15.2672	OK
XLOC_000488	AT1G10730	TSS600,TSS601	1:3565220-3567901	4.42571	2.56052	6.2909	OK	5.39709	3.29129	7.50289	OK	5.71302	3.52701	7.89902	OK	6.60255	4.23041	8.97469	OK
XLOC_000489	AT1G10745	TSS602	1:3572709-3573066	0	0	0	OK	0	0	0	OK	0	0	0	OK	0	0	0	OK
XLOC_000490	AT1G10747	TSS603	1:3574311-3578556	0	0	0	OK	0	0	0	OK	0	0	0	OK	0	0	0	OK
XLOC_000491	AT1G10790	TSS604	1:3596359-3597847	0.23149	0	0.680365	OK	0.611211	0	1.27089	OK	0.361606	0	0.83355	OK	0.469108	0	1.08263	OK
XLOC_000492	AT1G10810	TSS605	1:3599270-3605076	1.35396	0	2.99412	OK	0.529637	0	1.75304	OK	0.779146	0	2.2628	OK	0.316666	0	1.20802	OK
XLOC_000493	AT1G10850	TSS606,TSS607	1:3611622-3616159	8.61979	5.37513	11.8644	OK	11.9605	8.28015	15.6409	OK	10.0314	6.26141	13.8013	OK	12.1083	8.45699	15.7595	OK
XLOC_000494	AT1G10890	TSS608	1:3627656-3630807	41.7878	30.8232	52.7523	OK	25.5726	18.3653	32.7799	OK	41.063	29.8863	52.2396	OK	30.4203	22.2834	38.5573	OK
XLOC_000495	AT1G10910	TSS609	1:3639877-3644162	19.6631	14.6905	24.6358	OK	18.9595	14.1001	23.8189	OK	20.7975	15.5024	26.0927	OK	20.332	15.184	25.4799	OK
XLOC_000496	TMN1	TSS610	1:3659207-3663984	76.9225	57.8656	95.9794	OK	70.1991	52.8455	87.5527	OK	76.1192	57.1907	95.0476	OK	76.0646	57.2242	94.9051	OK
XLOC_000497	FD1	TSS611	1:3664385-3665039	812.821	604.573	1021.07	OK	718.491	535.563	901.418	OK	961.932	694.894	1228.97	OK	602.863	450.92	754.807	OK
XLOC_000498	AT1G11020	TSS612	1:3676690-3678524	13.9504	9.87083	18.03	OK	9.92202	6.74409	13.1	OK	12.2339	8.5399	15.9278	OK	7.82624	5.15085	10.5016	OK
XLOC_000499	AT1G11050	TSS613	1:3681887-3684169	7.17285	5.01346	9.33223	OK	5.78682	3.92826	7.64538	OK	7.08351	4.85637	9.31065	OK	4.47642	2.94195	6.01088	OK
XLOC_000500	AT1G11060	TSS614,TSS615	1:3684567-3689847	5.60525	3.95237	7.25813	OK	5.67437	3.9797	7.36904	OK	6.50289	4.52533	8.48046	OK	5.87044	4.15006	7.59081	OK
XLOC_000501	AT1G11090	TSS616	1:3702607-3709451	6.59541	3.22446	9.96636	OK	11.0941	7.02935	15.1589	OK	7.77488	1.36296	14.1868	OK	8.31486	5.17233	11.4574	OK
XLOC_000502	AT1G11110	TSS617	1:3710207-3712503	0.032816	0	0.205893	OK	0	0	0	OK	0	0	0	OK	0	0	0	OK
XLOC_000503	AT1G11120	TSS618	1:3715183-3717320	6.46093	2.61809	10.3038	OK	4.06789	1.13597	6.99981	OK	6.93394	2.88765	10.9802	OK	7.45239	3.27132	11.6335	OK
XLOC_000504	AT1G11125	TSS619	1:3718782-3719711	1.28365	0.265814	2.30149	OK	1.64008	0.47466	2.8055	OK	2.04048	0.677083	3.40388	OK	1.60854	0.418589	2.79848	OK
XLOC_000505	SUB	TSS620	1:3722856-3727450	3.70105	2.45171	4.95039	OK	10.5095	7.71659	13.3024	OK	5.56575	3.89019	7.24131	OK	9.84972	7.21522	12.4842	OK
XLOC_000506	AT1G11160	TSS621	1:3733138-3739842	0.888034	0.459507	1.31656	OK	1.09558	0.605477	1.58568	OK	0.828494	0.412099	1.24489	OK	1.25084	0.711407	1.79026	OK
XLOC_000507	AT1G11170	TSS622,TSS623	1:3740764-3744675	1.38792	0.578006	2.19783	OK	4.1395	2.54137	5.73762	OK	1.81073	0.863348	2.75811	OK	3.2649	1.88554	4.64426	OK
XLOC_000508	AT1G11180	TSS624,TSS625	1:3744861-3748521	15.9434	11.1118	20.775	OK	13.2491	8.76121	17.737	OK	14.9798	9.51669	20.443	OK	13.4435	9.08528	17.8016	OK
XLOC_000509	AT1G11200	TSS626	1:3753364-3755641	12.1636	8.20367	16.1236	OK	13.6831	9.40899	17.9571	OK	14.3372	9.84217	18.8321	OK	15.1522	10.5282	19.7762	OK
XLOC_000510	SYP125	TSS627	1:3768723-3769706	0.32129	0	0.767832	OK	0.0457548	0	0.301892	OK	0.165297	0	0.565702	OK	0.0549892	0	0.312689	OK
XLOC_000511	STP1	TSS628	1:3777327-3780337	216.167	160.446	271.888	OK	31.7824	23.848	39.7169	OK	144.95	107.609	182.29	OK	29.4301	22.094	36.7662	OK
XLOC_000512	AT1G11300	TSS629	1:3794237-3800719	2.00734	1.33245	2.68224	OK	1.88503	1.23729	2.53278	OK	1.89642	1.2499	2.54293	OK	2.02895	1.34597	2.71194	OK
XLOC_000513	AT1G11320	TSS630	1:3807127-3808875	3.11257	1.73059	4.49454	OK	4.21128	2.52093	5.90162	OK	4.3388	2.61358	6.06403	OK	4.66202	2.8473	6.47675	OK
XLOC_000514	AT1G11330	TSS631,TSS632	1:3810092-3813607	5.77238	4.07082	7.47395	OK	7.65901	5.55596	9.76205	OK	6.27849	4.45424	8.10274	OK	14.6284	10.9201	18.3367	OK
XLOC_000515	AT1G11380	TSS633	1:3832570-3834232	15.4538	10.7425	20.1652	OK	8.57628	5.49619	11.6564	OK	13.6348	9.31167	17.9579	OK	8.66085	5.54053	11.7812	OK
XLOC_000516	PYM	TSS634,TSS635	1:3837820-3840207	35.677	26.2951	45.0588	OK	16.9478	11.811	22.0846	OK	26.5121	19.1607	33.8635	OK	16.5673	11.5171	21.6176	OK
XLOC_000517	AT1G11410	TSS636,TSS637	1:3841143-3844440	3.57936	2.33266	4.82606	OK	7.94866	5.71185	10.1855	OK	3.76521	2.44903	5.08139	OK	6.53885	4.59371	8.48399	OK
XLOC_000518	AT1G11430	TSS638	1:3847242-3849162	93.3255	70.41	116.241	OK	173.402	130.724	216.08	OK	122.036	91.913	152.159	OK	179.181	135.096	223.265	OK
XLOC_000519	AT1G11440	TSS639	1:3849359-3850662	4.40889	2.54644	6.27134	OK	10.7847	7.32788	14.2415	OK	7.17851	4.55588	9.80115	OK	8.11934	5.2885	10.9502	OK
XLOC_000520	AT1G11450	TSS640,TSS641	1:3853238-3855385	10.0836	6.59154	13.5757	OK	3.74706	1.98544	5.50868	OK	9.36405	6.05767	12.6704	OK	4.34699	2.34488	6.34911	OK
XLOC_000521	AT1G11460	TSS642	1:3857004-3859268	0.408538	0	0.954589	OK	0.462577	0	0.999141	OK	0.503262	0	1.11018	OK	0.285634	0	0.711815	OK
XLOC_000522	NRPB10	TSS643	1:3862398-3864030	45.5824	31.8201	59.3447	OK	63.6012	46.0041	81.1983	OK	54.15	38.4845	69.8154	OK	87.4514	64.3366	110.566	OK
XLOC_000523	AT1G11500	TSS644	1:3870832-3871570	0.788615	0	1.95696	OK	0	0	0	OK	0.599763	0	1.6428	OK	0.693243	0	1.86406	OK
XLOC_000524	AT1G11520	TSS645	1:3873028-3873619	0	0	0	OK	0	0	0	OK	0	0	0	OK	0	0	0	OK
XLOC_000525	CXXS1	TSS646	1:3874436-3877155	41.5015	28.8325	54.1706	OK	37.5608	26.0356	49.0861	OK	47.661	33.1219	62.2001	OK	30.9218	20.8305	41.013	OK
XLOC_000526	AT1G11560	TSS647	1:3881787-3882819	0.0456923	0	0.26674	OK	0	0	0	OK	0.09553	0	0.334843	OK	0.0469985	0	0.267537	OK
XLOC_000527	NTL	TSS648	1:3883279-3883956	1.87347	0	4.23985	OK	1.9068	0	4.39682	OK	2.04177	0	4.68535	OK	2.00604	0	4.69292	OK
XLOC_000528	AT1G11572	TSS649	1:3884355-3884952	0	0	0	OK	0	0	0	OK	0	0	0	OK	0.103404	0	0.508838	OK
XLOC_000529	PMEPCRA	TSS650	1:3888689-3890811	49.2221	37.2791	61.1651	OK	30.1211	22.6372	37.605	OK	69.153	51.8758	86.4302	OK	30.8231	23.1411	38.5052	OK
XLOC_000530	AT1G11590	TSS651	1:3892579-3894677	0.0250017	0	0.156001	OK	0	0	0	OK	0.0472394	0	0.185048	OK	0.0258132	0	0.156634	OK
XLOC_000531	AT1G11593	TSS652	1:3898001-3898609	0	0	0	OK	0	0	0	OK	0	0	0	OK	0	0	0	OK
XLOC_000532	CYP77B1	TSS653	1:3902011-3903782	8.04396	5.51611	10.5718	OK	19.6096	14.4937	24.7255	OK	5.81462	3.81091	7.81833	OK	14.0663	10.1939	17.9386	OK
XLOC_000533	AT1G11608	TSS654	1:3905578-3906818	0	0	0	OK	0.0339507	0	0.214411	OK	0	0	0	OK	0	0	0	OK
XLOC_000534	AT1G11620	TSS655	1:3910832-3911924	0	0	0	OK	0	0	0	OK	0.099525	0	0.307189	OK	0	0	0	OK
XLOC_000535	RBP45B	TSS656	1:3914773-3918176	146.718	110.163	183.272	OK	177.67	132.947	222.393	OK	153.237	114.801	191.673	OK	175.326	131.222	219.431	OK
XLOC_000536	AT1G11655	TSS657	1:3919271-3919774	0	0	0	OK	0	0	0	OK	1.48308	0.141189	2.82497	OK	0	0	0	OK
XLOC_000537	AT1G11660	TSS658	1:3920542-3924555	19.278	14.4503	24.1057	OK	19.8778	14.9154	24.8402	OK	19.3867	14.5222	24.2512	OK	22.2534	16.7417	27.7651	OK
XLOC_000538	CYP51G1	TSS659	1:3938500-3940754	61.859	46.7286	76.9894	OK	72.93	54.9519	90.9082	OK	63.0829	47.618	78.5478	OK	72.2512	54.4395	90.063	OK
XLOC_000539	AT1G11690	TSS660	1:3941468-3942212	0.0692296	0	0.38686	OK	0	0	0	OK	0	0	0	OK	0.0692269	0	0.388467	OK
XLOC_000540	AT1G11700	TSS661	1:3945736-3946613	7.94853	4.64428	11.2528	OK	24.3951	17.1257	31.6645	OK	8.22832	4.81767	11.639	OK	25.7523	18.1773	33.3272	OK
XLOC_000541	AT1G11710	TSS662	1:3948713-3951359	0.834827	0.35532	1.31433	OK	1.55983	0.848812	2.27085	OK	0.940208	0.430699	1.44972	OK	2.05108	1.19752	2.90465	OK
XLOC_000542	SS3	TSS663,TSS664	1:3951416-3957044	19.7398	14.8739	24.6057	OK	23.0043	17.3192	28.6895	OK	20.0042	15.0329	24.9755	OK	21.274	16.0155	26.5325	OK
XLOC_000543	AT1G11730	TSS665	1:3957472-3960113	0.931019	0.165603	1.69644	OK	1.14286	0.292067	1.99365	OK	0.954778	0.193165	1.71639	OK	1.4895	0.48268	2.49633	OK
XLOC_000544	CLPP6	TSS666	1:3967475-3971840	114.801	85.5735	144.029	OK	133.359	99.0536	167.665	OK	112.035	83.5989	140.471	OK	123.573	91.6036	155.542	OK
XLOC_000545	AT1G11765	TSS667	1:3973874-3974509	0	0	0	OK	0	0	0	OK	0.106993	0	0.485407	OK	0	0	0	OK
XLOC_000546	AT1G11770	TSS668	1:3975678-3979195	0	0	0	OK	0	0	0	OK	0	0	0	OK	0	0	0	OK
XLOC_000547	ADT1	TSS669	1:3981247-3985215	23.5222	17.4337	29.6107	OK	24.5304	18.2367	30.8241	OK	22.3058	16.4937	28.118	OK	24.1167	17.9671	30.2664	OK
XLOC_000548	AT1G11810	TSS670	1:3989762-3993598	0.0330319	0	0.33094	OK	0	0	0	OK	0.0629156	0	0.445225	OK	0.0350385	0	0.332249	OK
XLOC_000549	GLX1	TSS671,TSS672	1:3995168-3997907	150.714	113.256	188.173	OK	263.386	195.814	330.959	OK	169.66	125.57	213.751	OK	238.788	177.786	299.79	OK
XLOC_000550	AT1G11850	TSS673	1:3999198-3999876	56.6717	40.8625	72.4808	OK	90.7216	66.0554	115.388	OK	86.5307	61.9297	111.132	OK	83.8114	61.1678	106.455	OK
XLOC_000551	AT1G11860	TSS674,TSS675	1:4001112-4003442	776.05	558.903	993.196	OK	735.273	530.482	940.063	OK	833.958	594.079	1073.84	OK	573.917	418.388	729.446	OK
XLOC_000552	SRS	TSS676	1:4003845-4006739	19.7079	14.4947	24.9211	OK	26.5526	19.8407	33.2646	OK	20.9908	15.5231	26.4585	OK	29.1114	21.867	36.3557	OK
XLOC_000553	SEC22	TSS677	1:4010778-4014681	52.5577	39.0852	66.0303	OK	42.2454	31.0949	53.3958	OK	46.8552	34.6331	59.0773	OK	41.7177	30.642	52.7934	OK
XLOC_000554	AT1G11905	TSS678,TSS679	1:4014846-4016540	13.0769	8.80543	17.3484	OK	9.65279	6.21571	13.0899	OK	13.6038	9.22011	17.9874	OK	11.481	7.56478	15.3972	OK
XLOC_000555	AT1G11915	TSS680	1:4021824-4023292	1.02141	0.230949	1.81187	OK	0.981961	0.233143	1.73078	OK	1.22543	0.352631	2.09822	OK	0.823411	0.129563	1.51726	OK
XLOC_000556	AT1G11930	TSS681	1:4028691-4030584	41.243	30.7268	51.7593	OK	49.3067	36.96	61.6534	OK	50.8436	38.0998	63.5874	OK	48.285	36.1866	60.3835	OK
XLOC_000557	AT1G11970	TSS682	1:4044369-4044669	0	0	0	OK	0	0	0	OK	0	0	0	OK	0	0	0	OK
XLOC_000558	RUB3	TSS683	1:4045618-4045855	0	0	0	OK	0	0	0	OK	0	0	0	OK	0	0	0	OK
XLOC_000559	AT1G12010	TSS684	1:4056206-4057933	4.8615	2.86725	6.85575	OK	4.46205	2.58497	6.33913	OK	3.08236	1.59222	4.5725	OK	1.84892	0.780812	2.91704	OK
XLOC_000560	LRX1	TSS685	1:4070123-4072567	3.12364	1.95299	4.29428	OK	0.301695	0.0330095	0.57038	OK	4.82694	3.20093	6.45295	OK	0.393859	0.0767337	0.710984	OK
XLOC_000561	AT1G12050,BAG5	TSS686,TSS687	1:4072751-4077097	39.6688	27.4891	51.8485	OK	42.2422	30.5601	53.9244	OK	32.0675	19.9624	44.1727	OK	39.7933	28.1569	51.4296	OK
XLOC_000562	AT1G12080	TSS688	1:4084161-4085045	131.236	98.585	163.887	OK	24.4705	16.6108	32.3302	OK	117.988	87.3468	148.629	OK	28.7635	19.8219	37.7051	OK
XLOC_000563	AT1G12100	TSS689	1:4095245-4095845	2.61216	0.648619	4.57569	OK	2.63562	0	5.60548	OK	2.17194	0.281483	4.0624	OK	2.23979	0	4.86259	OK
XLOC_000564	NRT1.1	TSS690	1:4105232-4109545	48.2579	36.4487	60.067	OK	36.5596	27.5422	45.577	OK	64.3335	48.3647	80.3024	OK	54.1905	40.8904	67.4907	OK
XLOC_000565	AT1G12130	TSS691	1:4118593-4120871	0.12113	0	0.410411	OK	0.109694	0	0.362093	OK	0.0593308	0	0.217812	OK	0.0292107	0	0.187603	OK
XLOC_000566	FMO GS-OX5	TSS692	1:4121368-4125648	19.9713	14.5361	25.4064	OK	19.4529	14.2538	24.652	OK	21.5531	15.6955	27.4108	OK	19.8879	14.432	25.3438	OK
XLOC_000567	AT1G12160	TSS693	1:4126065-4128310	2.39807	1.25154	3.5446	OK	1.34026	0.556772	2.12375	OK	2.71642	1.4504	3.98245	OK	0.93321	0.288743	1.57768	OK
XLOC_000568	AT1G12180	TSS694	1:4130420-4131137	0	0	0	OK	0	0	0	OK	0	0	0	OK	0	0	0	OK
XLOC_000569	AT1G12200	TSS695	1:4137532-4140028	7.34139	4.93585	9.74694	OK	31.3368	23.4581	39.2155	OK	8.80848	6.06577	11.5512	OK	27.3617	20.3584	34.365	OK
XLOC_000570	RFL1	TSS696,TSS697	1:4140230-4144114	0.928828	0.44984	1.40782	OK	1.93006	1.1438	2.71633	OK	1.50133	0.83561	2.16706	OK	2.40452	1.49198	3.31705	OK
XLOC_000571	RPS5	TSS698,TSS699	1:4144571-4147911	1.51374	0.841554	2.18593	OK	2.22911	1.35489	3.10333	OK	1.74473	1.00064	2.48881	OK	2.65483	1.67702	3.63264	OK
XLOC_000572	AT1G12230	TSS700	1:4147961-4151056	106.026	79.7974	132.255	OK	80.1355	60.4654	99.8055	OK	94.7545	71.2046	118.305	OK	67.3304	50.8555	83.8053	OK
XLOC_000573	AT1G12244,ATBETAFRUCT4	TSS701,TSS702	1:4153651-4159048	41.4056	30.2599	52.5512	OK	55.2983	40.6904	69.9062	OK	58.5149	42.7837	74.2461	OK	45.862	33.5674	58.1565	OK
XLOC_000574	AT1G12250	TSS703	1:4159264-4161455	52.1866	39.0175	65.3557	OK	43.7841	32.492	55.0762	OK	46.2855	34.2664	58.3045	OK	33.9353	24.9757	42.895	OK
XLOC_000575	AT1G12270	TSS704	1:4172074-4174775	27.2422	20.4368	34.0477	OK	40.2062	30.3269	50.0856	OK	34.057	25.6759	42.4381	OK	43.1593	32.5661	53.7524	OK
XLOC_000576	AT1G12320	TSS705	1:4189354-4190342	3.75781	1.69509	5.82052	OK	7.72947	4.48177	10.9772	OK	8.68032	5.08259	12.278	OK	8.45762	4.96737	11.9479	OK
XLOC_000577	AT1G12330	TSS706	1:4194657-4196749	10.3653	7.2466	13.4841	OK	14.6538	10.593	18.7147	OK	10.0463	6.96495	13.1276	OK	13.7757	9.90187	17.6495	OK
XLOC_000578	AT1G12340	TSS707	1:4197395-4198310	0	0	0	OK	0.0795464	0	0.436949	OK	0.296392	0	0.801568	OK	0.166557	0	0.585559	OK
XLOC_000579	COAB,KEU	TSS708,TSS709	1:4198404-4208951	52.3357	38.4019	66.2694	OK	32.6497	23.3988	41.9006	OK	45.7544	33.3382	58.1706	OK	33.2093	23.8976	42.5209	OK
XLOC_000580	AT1G12390	TSS710	1:4220099-4221774	14.4724	9.65374	19.2911	OK	10.6073	6.77513	14.4395	OK	15.3044	10.2493	20.3594	OK	11.6151	7.51346	15.7167	OK
XLOC_000581	AT1G12400	TSS711	1:4221862-4222837	9.56819	5.12384	14.0125	OK	11.0107	6.18046	15.8409	OK	11.7765	6.63387	16.9192	OK	15.4819	9.29184	21.6719	OK
XLOC_000582	CLP2	TSS712	1:4223029-4225124	143.006	107.888	178.123	OK	154.539	116.406	192.672	OK	152.468	114.722	190.214	OK	154.984	116.793	193.174	OK
XLOC_000583	AT1G12450	TSS713	1:4244298-4245993	8.07214	5.25394	10.8903	OK	5.76388	3.53067	7.9971	OK	7.65373	4.92341	10.384	OK	5.01806	2.95744	7.07868	OK
XLOC_000584	AT1G12460	TSS714,TSS715	1:4247138-4250630	3.05128	2.00608	4.09647	OK	6.25179	4.48624	8.01734	OK	4.74049	3.30034	6.18065	OK	6.2516	4.46774	8.03545	OK
XLOC_000585	AT1G12470	TSS716	1:4250973-4259300	17.3041	12.8637	21.7445	OK	15.5369	11.4489	19.6248	OK	15.4566	11.4627	19.4504	OK	14.5812	10.7733	18.3891	OK
XLOC_000586	AT1G12490	TSS717	1:4260782-4261869	0	0	0	OK	0	0	0	OK	0.0406534	0	0.254151	OK	0	0	0	OK
XLOC_000587	AT1G12540	TSS718	1:4272959-4274206	0	0	0	OK	0	0	0	OK	0	0	0	OK	0	0	0	OK
XLOC_000588	AT1G12550	TSS719	1:4274593-4275981	4.22153	2.32277	6.1203	OK	4.29953	2.38894	6.21011	OK	5.37446	3.15452	7.59441	OK	3.14747	1.5761	4.71885	OK
XLOC_000589	EXPA7	TSS720	1:4276518-4277899	9.51115	6.03511	12.9872	OK	0.823338	0.0824779	1.5642	OK	8.31815	5.17233	11.464	OK	0.315403	0	0.777374	OK
XLOC_000590	PEPKR1	TSS721	1:4282898-4285829	38.7483	29.2435	48.2531	OK	18.3715	13.6166	23.1264	OK	37.5808	28.2687	46.8929	OK	20.7121	15.4083	26.0159	OK
XLOC_000591	AT1G12630	TSS722	1:4298888-4299475	0.209	0	0.62421	OK	0.556198	0	1.40754	OK	0.307909	0	0.994197	OK	0.106322	0	0.51971	OK
XLOC_000592	AT1G12650	TSS723,TSS724	1:4305932-4308005	18.2283	12.947	23.5095	OK	19.1433	13.7038	24.5827	OK	20.1519	14.4159	25.8878	OK	24.3044	17.6219	30.9868	OK
XLOC_000593	AT1G12660	TSS725	1:4308942-4309583	0	0	0	OK	0	0	0	OK	0	0	0	OK	0	0	0	OK
XLOC_000594	AT1G12663	TSS726	1:4310968-4311457	0	0	0	OK	0	0	0	OK	0	0	0	OK	0	0	0	OK
XLOC_000595	AT1G12665	TSS727	1:4312330-4312935	0	0	0	OK	0	0	0	OK	0	0	0	OK	0	0	0	OK
XLOC_000596	AT1G12672	TSS728,TSS729	1:4318308-4319090	0	0	0	OK	0	0	0	OK	0	0	0	OK	0	0	0	OK
XLOC_000597	AT1G12730	TSS730	1:4334614-4337898	2.93692	1.64658	4.22726	OK	4.04765	2.46305	5.63225	OK	3.88929	2.32614	5.45244	OK	4.54246	2.81992	6.265	OK
XLOC_000598	CYP87A2	TSS731	1:4342281-4344857	4.04869	2.50716	5.59022	OK	0.216649	0	0.485747	OK	3.70858	2.2106	5.20656	OK	0.457342	0.054241	0.860444	OK
XLOC_000599	AT1G12760	TSS732,TSS733	1:4344979-4350867	43.4886	31.7438	55.2335	OK	23.4547	16.2817	30.6277	OK	35.8414	25.5323	46.1506	OK	21.6595	15.1012	28.2177	OK
XLOC_000600	EMB1586	TSS734,TSS735,TSS736	1:4351063-4353685	25.0745	18.7294	31.4196	OK	37.2753	27.9542	46.5964	OK	30.9333	23.1277	38.7388	OK	38.7059	29.1143	48.2975	OK
XLOC_000601	AT1G12775	TSS737	1:4353905-4361272	1.64495	0	4.36973	OK	2.29485	0.145662	4.44403	OK	2.01883	0	5.24534	OK	1.83952	0	3.83953	OK
XLOC_000602	AT1G12805	TSS738	1:4366596-4367119	2.25335	0.129902	4.37681	OK	1.83326	0	3.72826	OK	0.522826	0	1.449	OK	0.253875	0	0.84206	OK
XLOC_000603	AT1G12810	TSS739	1:4367255-4371293	25.6447	13.4416	37.8478	OK	25.284	12.147	38.421	OK	22.4467	10.8208	34.0727	OK	26.2105	12.8431	39.5778	OK
XLOC_000604	DET3	TSS740	1:4375514-4378514	114.074	85.8353	142.313	OK	141.046	105.884	176.209	OK	117.274	88.0967	146.451	OK	134.074	100.692	167.457	OK
XLOC_000605	AT1G12855	TSS741	1:4379706-4383611	0.144969	0	0.695381	OK	0.0531029	0	0.414433	OK	0.167028	0	0.753887	OK	0.0605609	0	0.385935	OK
XLOC_000606	SCRM2	TSS742	1:4384352-4386610	12.3967	8.98713	15.8063	OK	25.4005	19.0185	31.7825	OK	15.628	11.5114	19.7445	OK	23.4174	17.5066	29.3283	OK
XLOC_000607	NUDT12	TSS743	1:4389750-4391151	16.5202	11.3418	21.6987	OK	8.54003	5.30483	11.7752	OK	11.5286	7.47181	15.5855	OK	6.39685	3.70509	9.08862	OK
XLOC_000608	AT1G12890	TSS744	1:4391733-4392393	0.33607	0	1.00826	OK	0.393083	0	1.19696	OK	0	0	0	OK	0.0881297	0	0.449703	OK
XLOC_000609	AT1G12938	TSS745	1:4412886-4413057	0	0	0	OK	0	0	0	OK	0	0	0	OK	0	0	0	OK
XLOC_000610	NRT2.5	TSS746	1:4416404-4418590	0.0227528	0	0.147928	OK	0.0423779	0	0.173289	OK	0	0	0	OK	0.376886	0.0102134	0.743558	OK
XLOC_000611	RSH2	TSS747	1:4419769-4422638	1.6268	0.774658	2.47895	OK	0.586873	0.1298	1.04395	OK	3.75511	2.23628	5.27393	OK	0.587731	0.126489	1.04897	OK
XLOC_000612	PIRL3	TSS748	1:4423571-4425807	7.89808	5.3557	10.4404	OK	5.1929	3.30613	7.07967	OK	6.48911	4.26535	8.71286	OK	4.7882	2.98082	6.59557	OK
XLOC_000613	ESR1	TSS749	1:4429717-4430965	0.346491	0	0.765312	OK	0.224934	0	0.582792	OK	0.60813	0.0538129	1.16245	OK	0.542242	0	1.09673	OK
XLOC_000614	AT1G12990	TSS750	1:4433639-4436075	13.7496	10.048	17.4512	OK	10.2013	7.30227	13.1003	OK	10.5581	7.56783	13.5484	OK	10.3165	7.38003	13.2529	OK
XLOC_000615	AT1G13040,AT1G13050	TSS751,TSS752,TSS753	1:4447562-4451742	2.93651	1.26652	4.6065	OK	3.45291	0.898772	6.00704	OK	2.98479	1.18698	4.78259	OK	4.35673	2.15504	6.55842	OK
XLOC_000616	PBE1	TSS754	1:4452211-4454876	87.7884	66.2657	109.311	OK	103.543	78.1316	128.954	OK	98.7117	74.4808	122.942	OK	112.409	84.8329	139.984	OK
XLOC_000617	CYP71B2	TSS755	1:4459165-4460940	29.9818	22.4023	37.5614	OK	19.4979	14.1944	24.8014	OK	14.1342	10.1678	18.1006	OK	15.1029	10.8484	19.3575	OK
XLOC_000618	CYP71B28	TSS756	1:4461805-4463543	15.0496	10.8747	19.2245	OK	25.894	19.2717	32.5164	OK	14.5035	10.4438	18.5631	OK	18.8722	13.8283	23.9161	OK
XLOC_000619	CYP71B29	TSS757	1:4463923-4465538	4.77036	2.91624	6.62449	OK	7.02436	4.61464	9.43409	OK	4.18181	2.49911	5.8645	OK	5.67554	3.59296	7.75812	OK
XLOC_000620	CYP71B7	TSS758	1:4467219-4469033	25.6433	19.1165	32.1701	OK	46.1815	34.8175	57.5455	OK	35.436	26.6511	44.2209	OK	40.4575	30.5038	50.4112	OK
XLOC_000621	AT1G13130	TSS759	1:4474719-4477941	1.34628	0.587055	2.10552	OK	1.04298	0.394735	1.69122	OK	1.02731	0.361246	1.69338	OK	0.917278	0.307138	1.52742	OK
XLOC_000622	-	TSS760	1:4480791-4481792	3.59171	1.73591	5.44752	OK	3.85412	1.90728	5.80097	OK	4.35505	2.28227	6.42784	OK	3.2655	1.55179	4.97922	OK
XLOC_000623	AT1G13160	TSS761	1:4484583-4492587	9.04435	4.968	13.1207	OK	18.4303	12.1173	24.7433	OK	13.0005	8.50604	17.495	OK	23.0378	15.7813	30.2943	OK
XLOC_000624	DIS1	TSS762	1:4495012-4498469	6.96868	4.73783	9.19953	OK	6.62963	4.4739	8.78536	OK	7.88017	5.43406	10.3263	OK	5.71189	3.76805	7.65573	OK
XLOC_000625	AT1G13190	TSS763	1:4498869-4503591	22.6636	16.2177	29.1095	OK	21.9234	16.002	27.8448	OK	20.4993	14.6641	26.3344	OK	19.7723	14.2765	25.268	OK
XLOC_000626	LINC2	TSS764,TSS765	1:4515568-4520319	12.0751	8.4104	15.7398	OK	12.946	9.20162	16.6904	OK	12.522	8.92144	16.1225	OK	12.1483	8.69509	15.6016	OK
XLOC_000627	AT1G13230	TSS766	1:4520630-4522544	0.0887996	0	0.323816	OK	0.439971	0.00992951	0.870012	OK	0.416078	0	0.849399	OK	0.417467	0	0.852743	OK
XLOC_000628	RAV1	TSS767	1:4542167-4543742	81.3426	61.3559	101.329	OK	26.5512	19.726	33.3764	OK	55.1737	40.7737	69.5737	OK	21.2466	15.6692	26.8239	OK
XLOC_000629	MAP1C	TSS768	1:4544952-4547312	21.7729	15.8554	27.6903	OK	60.2397	45.1979	75.2816	OK	35.4609	26.0567	44.8652	OK	61.7129	46.3796	77.0463	OK
XLOC_000630	AOC4	TSS769	1:4547453-4548875	29.3419	21.6365	37.0472	OK	40.2084	30.0524	50.3645	OK	27.7652	20.4148	35.1156	OK	28.9509	21.3691	36.5328	OK
XLOC_000631	HRS1	TSS770	1:4556891-4558708	7.39284	4.66533	10.1203	OK	1.67591	0.652684	2.69914	OK	5.42912	3.21861	7.63963	OK	2.12589	0.943456	3.30833	OK
XLOC_000632	AHP2	TSS771	1:4567934-4571118	2.67924	0.825709	4.53276	OK	4.83497	1.73228	7.93766	OK	3.69859	1.24038	6.15681	OK	4.91177	1.18757	8.63597	OK
XLOC_000633	NUB	TSS772	1:4597626-4598911	0.526285	0	1.20425	OK	0.362607	0	0.944964	OK	0.326349	0	0.959065	OK	0.933215	0	1.89341	OK
XLOC_000634	AT1G13410	TSS773	1:4601260-4603298	0.268146	0	0.567623	OK	1.55272	0.734218	2.37122	OK	1.14356	0.462624	1.8245	OK	2.37216	1.28356	3.46076	OK
XLOC_000635	ST4B	TSS774	1:4604840-4606053	0.434408	0	0.919573	OK	0.372609	0	0.800541	OK	1.52849	0.515558	2.54143	OK	0.260235	0	0.636348	OK
XLOC_000636	ST4C	TSS775	1:4606499-4607747	3.33705	1.75604	4.91807	OK	2.37407	1.09887	3.64926	OK	2.49412	1.17566	3.81257	OK	5.4126	3.23463	7.59057	OK
XLOC_000637	AT1G13460	TSS776	1:4615812-4618329	8.44727	5.87533	11.0192	OK	10.6403	7.56907	13.7114	OK	9.23142	6.47443	11.9884	OK	9.01093	6.30763	11.7142	OK
XLOC_000638	PSK1	TSS777	1:4647938-4649261	19.1913	9.63677	28.7458	OK	3.61286	0.180594	7.04512	OK	17.5135	8.86625	26.1607	OK	3.39807	0	6.96937	OK
XLOC_000639	AT1G13605	TSS778	1:4658537-4659106	0	0	0	OK	0	0	0	OK	0	0	0	OK	0.309758	0	0.84521	OK
XLOC_000640	AT1G13607	TSS779	1:4660777-4661218	0	0	0	OK	0	0	0	OK	0	0	0	OK	0	0	0	OK
XLOC_000641	AT1G13608	TSS780	1:4661681-4662029	0	0	0	OK	0	0	0	OK	0	0	0	OK	0	0	0	OK
XLOC_000642	AT1G13609	TSS781	1:4662664-4663477	0	0	0	OK	3.36735	0	8.43859	OK	0	0	0	OK	0.254002	0	1.16959	OK
XLOC_000643	RGF2	TSS782	1:4668442-4673045	0.73815	0	2.06878	OK	0.338079	0	1.25559	OK	0.713878	0	2.00357	OK	0.191079	0	0.89886	OK
XLOC_000644	AT1G13635	TSS783	1:4674151-4676170	1.06607	0.195527	1.9366	OK	0.895659	0.100271	1.69105	OK	1.46575	0.381403	2.55009	OK	1.14565	0.197591	2.0937	OK
XLOC_000645	AT1G13670	TSS784	1:4688155-4688966	15.4052	10.0475	20.7628	OK	4.41018	2.12048	6.69988	OK	9.25686	5.47039	13.0433	OK	3.46036	1.427	5.49373	OK
XLOC_000646	AT1G13680	TSS785	1:4690408-4692841	0.0747247	0	0.266133	OK	0.0321569	0	0.222641	OK	0.106559	0	0.375461	OK	0.0396368	0	0.230546	OK
XLOC_000647	ATE1	TSS786	1:4693288-4696486	22.2727	13.2408	31.3046	OK	26.9687	17.9984	35.9389	OK	22.7389	14.1938	31.2841	OK	31.6567	21.6486	41.6648	OK
XLOC_000648	AT1G13730	TSS787,TSS788	1:4709798-4712550	14.3247	10.2822	18.3673	OK	22.9134	16.9265	28.9003	OK	19.693	14.3092	25.0767	OK	26.6632	19.7846	33.5417	OK
XLOC_000649	AFP2	TSS789	1:4713673-4718235	5.8415	3.31403	8.36897	OK	5.91239	3.25039	8.5744	OK	9.36824	5.5666	13.1699	OK	7.06644	4.19708	9.93581	OK
XLOC_000650	AT1G13780,RUS3	TSS790,TSS791	1:4721665-4726499	13.5734	9.53061	17.6162	OK	11.365	7.93858	14.7915	OK	13.9866	9.71788	18.2554	OK	10.8332	7.54274	14.1237	OK
XLOC_000651	AT1G13790	TSS792,TSS793	1:4726776-4733771	4.04601	2.58901	5.50301	OK	4.40683	2.81548	5.99818	OK	5.72974	3.84345	7.61603	OK	4.70422	2.86555	6.54289	OK
XLOC_000652	AT1G13810	TSS794	1:4734035-4735389	4.6213	2.59362	6.64898	OK	6.87027	4.24902	9.49152	OK	6.9537	4.29187	9.61553	OK	8.52495	5.47332	11.5766	OK
XLOC_000653	AT1G13820	TSS795	1:4735546-4737808	42.0312	31.477	52.5855	OK	65.3721	49.318	81.4263	OK	46.6952	35.0517	58.3387	OK	56.1186	42.2795	69.9577	OK
XLOC_000654	AT1G13880	TSS796	1:4748872-4751212	23.8864	17.7567	30.0161	OK	13.5637	9.77497	17.3525	OK	24.2564	18.0355	30.4772	OK	12.3267	8.79364	15.8598	OK
XLOC_000655	SNAP30	TSS797	1:4751580-4752844	0	0	0	OK	0	0	0	OK	0	0	0	OK	0	0	0	OK
XLOC_000656	AT1G13910	TSS798	1:4755783-4757991	2.66111	1.33675	3.98546	OK	5.20789	3.15143	7.26435	OK	2.65877	1.32267	3.99487	OK	4.49297	2.62354	6.36241	OK
XLOC_000657	AT1G13920	TSS799	1:4758170-4760182	4.98605	2.65023	7.32186	OK	5.30483	2.74881	7.86086	OK	6.04905	3.3932	8.7049	OK	5.08727	2.58837	7.58617	OK
XLOC_000658	AT1G13930	TSS800	1:4761011-4762666	897.394	665.065	1129.72	OK	2326.12	1660.71	2991.52	OK	1168.11	847.083	1489.14	OK	1720.4	1235.38	2205.43	OK
XLOC_000659	ELF5A-1	TSS801	1:4773575-4774867	9.25475	5.29921	13.2103	OK	9.17971	5.26361	13.0958	OK	10.1403	5.90738	14.3732	OK	10.9647	6.51412	15.4153	OK
XLOC_000660	WRKY4	TSS802,TSS803	1:4776462-4779400	14.9031	10.8886	18.9177	OK	10.0062	7.10435	12.908	OK	13.1805	9.5665	16.7944	OK	8.72071	6.11405	11.3274	OK
XLOC_000661	AT1G13990,GN	TSS804,TSS805	1:4788462-4796599	38.997	24.9621	53.0318	OK	40.8585	25.2882	56.4289	OK	25.9144	15.462	36.3667	OK	33.2744	21.4568	45.0919	OK
XLOC_000662	VIK	TSS806	1:4797357-4801850	38.6648	27.6557	49.6739	OK	35.3276	25.1971	45.4581	OK	39.1383	27.8325	50.4441	OK	34.1806	24.2908	44.0704	OK
XLOC_000663	AT1G14020	TSS807	1:4802719-4807517	8.51541	4.8043	12.2265	OK	11.7772	5.28614	18.2684	OK	10.1333	5.13605	15.1305	OK	11.1789	5.96161	16.3961	OK
XLOC_000664	AT1G14040	TSS808	1:4810487-4814543	2.81026	1.72366	3.89685	OK	3.10666	1.93829	4.27503	OK	3.95532	2.5558	5.35484	OK	3.57606	2.29205	4.86006	OK
XLOC_000665	FUT7	TSS809	1:4818298-4820503	2.38171	1.14134	3.62208	OK	2.25323	0.950304	3.55616	OK	3.27981	1.6683	4.89132	OK	2.604	1.30546	3.90254	OK
XLOC_000666	FUT6	TSS810	1:4822527-4824414	1.97305	1.00164	2.94446	OK	0.41391	0.0369268	0.790893	OK	2.79223	1.56361	4.02086	OK	0.369101	0.0132163	0.724985	OK
XLOC_000667	FUT8	TSS811	1:4827960-4829587	0	0	0	OK	0	0	0	OK	0	0	0	OK	0.0550023	0	0.19806	OK
XLOC_000668	FUT9	TSS812	1:4830296-4831915	0	0	0	OK	0	0	0	OK	0	0	0	OK	0	0	0	OK
XLOC_000669	PQL2	TSS813	1:4839852-4841848	119.078	88.474	149.683	OK	81.7416	61.1019	102.381	OK	122.127	90.1115	154.142	OK	67.2355	49.3596	85.1113	OK
XLOC_000670	AT1G14180	TSS814,TSS815	1:4847161-4849207	3.34456	1.92105	4.76807	OK	5.63295	3.59592	7.66997	OK	3.98406	2.35882	5.6093	OK	5.64156	3.61454	7.66857	OK
XLOC_000671	AT1G14185	TSS816	1:4850273-4852096	1.04305	0.380691	1.7054	OK	0.401388	0.0299574	0.772819	OK	0.625971	0.13828	1.11366	OK	0.336865	0	0.682951	OK
XLOC_000672	AT1G14190	TSS817,TSS818	1:4852562-4854365	2.20997	1.11893	3.30101	OK	2.02898	0.974422	3.08353	OK	2.22148	1.12376	3.3192	OK	0.995338	0.318432	1.67224	OK
XLOC_000673	AT1G14205	TSS819	1:4855532-4858018	7.00071	0.44047	13.561	OK	5.36611	0	12.2577	OK	4.07866	0	11.3778	OK	6.48086	0.287041	12.6747	OK
XLOC_000674	AT1G14230	TSS820	1:4861265-4864097	10.2953	7.2838	13.3067	OK	12.1171	8.72686	15.5073	OK	11.5542	8.26518	14.8433	OK	11.5169	8.25694	14.7769	OK
XLOC_000675	AT1G14240	TSS821,TSS822,TSS823	1:4864901-4868000	2.2485	1.1491	3.3479	OK	2.13873	1.0351	3.24236	OK	2.96377	1.64541	4.28213	OK	2.02649	0.962684	3.09029	OK
XLOC_000676	AT1G14250	TSS824	1:4868451-4871488	0.374639	0.0266879	0.722591	OK	2.11197	1.10383	3.1201	OK	0.749185	0.22565	1.27272	OK	0.852888	0.265607	1.44017	OK
XLOC_000677	AT1G14260	TSS825	1:4872855-4877248	0.341797	0	1.31078	OK	0.650497	0	1.92757	OK	0.588736	0	1.90633	OK	0.594692	0	1.85599	OK
XLOC_000678	PKS2	TSS826	1:4877626-4879149	64.8946	49.0128	80.7764	OK	35.0701	26.0808	44.0593	OK	37.6302	28.0854	47.175	OK	25.8897	19.1836	32.5959	OK
XLOC_000679	AT1G14310	TSS827	1:4885015-4887933	16.6062	11.2302	21.9823	OK	16.9416	11.5307	22.3525	OK	16.628	11.2195	22.0366	OK	20.6586	14.361	26.9563	OK
XLOC_000680	SAC52	TSS828	1:4888213-4889661	510.83	378.682	642.977	OK	819.035	599.304	1038.76	OK	679.514	498.516	860.511	OK	1058.65	766.669	1350.63	OK
XLOC_000681	AT1G14340	TSS829	1:4897345-4898961	11.6168	7.68352	15.5502	OK	12.6055	8.43694	16.774	OK	11.4069	7.47263	15.3412	OK	11.493	7.59687	15.3891	OK
XLOC_000682	AT1G14345	TSS830	1:4899144-4899979	84.7603	63.6701	105.851	OK	173.484	130.92	216.048	OK	140.96	104.826	177.093	OK	146.822	110.929	182.716	OK
XLOC_000683	FLP	TSS831,TSS832,TSS833	1:4907812-4913152	7.16511	4.05386	10.2764	OK	12.3488	7.16141	17.5363	OK	7.28728	3.12046	11.4541	OK	11.397	7.0433	15.7506	OK
XLOC_000684	APK2A	TSS834	1:4915575-4921596	14.662	8.11479	21.2092	OK	5.01018	1.64055	8.37981	OK	13.5473	0.648192	26.4463	OK	6.72876	2.26574	11.1918	OK
XLOC_000685	AT1G14390	TSS835,TSS836	1:4924100-4926794	1.8119	0.987082	2.63673	OK	0.817813	0.313993	1.32163	OK	2.02011	1.12397	2.91624	OK	0.948427	0.403309	1.49355	OK
XLOC_000686	AT1G14430	TSS837	1:4934119-4936100	1.72267	0.865211	2.58012	OK	2.89455	1.69943	4.08968	OK	1.46584	0.702211	2.22946	OK	3.06169	1.82067	4.3027	OK
XLOC_000687	AT1G14470,AT1G14480	TSS838,TSS839,TSS840	1:4954038-4958076	3.64961	2.01438	5.28485	OK	2.11733	0.850071	3.38458	OK	4.48914	2.55903	6.41926	OK	2.30844	0.932884	3.68399	OK
XLOC_000688	AT1G14500	TSS841	1:4960374-4961780	0.131707	0	0.447036	OK	0.0634671	0	0.233565	OK	0.18132	0	0.495938	OK	0	0	0	OK
XLOC_000689	AT1G14550	TSS842	1:4979027-4980324	1.69969	0.499171	2.90022	OK	0.223356	0	0.692446	OK	1.14165	0.226658	2.05665	OK	0.15073	0	0.519906	OK
XLOC_000690	AT1G14560	TSS843	1:4980623-4983289	10.1437	7.14682	13.1406	OK	9.05165	6.3043	11.799	OK	12.1929	8.74753	15.6382	OK	9.29303	6.48716	12.0989	OK
XLOC_000691	AT1G14570	TSS844	1:4983534-4987375	35.5277	26.7306	44.3248	OK	33.0707	24.8169	41.3244	OK	33.0451	24.7756	41.3146	OK	29.6714	22.1471	37.1956	OK
XLOC_000692	AT1G14580	TSS845,TSS846,TSS847	1:4989561-4992732	17.1764	11.9682	22.3847	OK	22.3429	16.1497	28.5362	OK	23.1416	16.3432	29.94	OK	21.0401	14.6305	27.4498	OK
XLOC_000693	AT1G14630	TSS848	1:5019918-5021591	4.22333	2.00911	6.43755	OK	4.55386	2.1834	6.92432	OK	4.73165	2.32902	7.13428	OK	4.44958	2.00449	6.89467	OK
XLOC_000694	AT1G14640,AT1G14642	TSS849,TSS850,TSS851	1:5023453-5026911	2.2793	0.474343	4.08425	OK	19.5324	17.0033	22.0616	OK	2.29626	0.451399	4.14112	OK	1.81236	0.0231296	3.60158	OK
XLOC_000695	AT1G14650	TSS852	1:5027661-5031779	24.362	18.3804	30.3436	OK	30.3074	22.8949	37.7199	OK	27.3164	20.593	34.0397	OK	30.7226	23.1915	38.2537	OK
XLOC_000696	AT1G14670	TSS853	1:5037611-5040528	73.0204	54.9339	91.107	OK	63.4198	47.7745	79.065	OK	66.058	49.7756	82.3404	OK	61.6585	46.5056	76.8113	OK
XLOC_000697	AT1G14680	TSS854	1:5040860-5041733	1.12172	0.119116	2.12432	OK	1.51529	0.335841	2.69474	OK	1.6789	0.393845	2.96396	OK	2.21331	0.75474	3.67188	OK
XLOC_000698	BPC2	TSS855,TSS856	1:5042322-5044294	33.2518	24.7358	41.7679	OK	27.8309	20.5923	35.0695	OK	33.0197	24.5943	41.4451	OK	26.3758	19.4122	33.3393	OK
XLOC_000699	HB32	TSS857	1:5047802-5048612	2.36161	0.785984	3.93724	OK	2.40087	0.82008	3.98166	OK	2.54179	0.894166	4.1894	OK	3.49482	1.45786	5.53178	OK
XLOC_000700	PAP3	TSS858	1:5058679-5061136	26.4385	19.4214	33.4555	OK	39.2298	29.2853	49.1743	OK	33.4897	24.8762	42.1031	OK	27.0521	19.9482	34.1559	OK
XLOC_000701	AT1G14730	TSS859	1:5073104-5074779	10.4122	6.71157	14.1128	OK	9.36944	5.95045	12.7884	OK	6.40118	3.73837	9.06399	OK	8.72092	5.44288	11.999	OK
XLOC_000702	AT1G14755	TSS860	1:5083741-5084342	0	0	0	OK	0	0	0	OK	0	0	0	OK	0	0	0	OK
XLOC_000703	AT1G14780	TSS861	1:5090989-5098032	10.4473	7.24526	13.6492	OK	1.91849	0.481173	3.35581	OK	7.66337	5.04498	10.2818	OK	1.94535	0.603058	3.28765	OK
XLOC_000704	AT1G14800	TSS862	1:5099571-5104695	0	0	0	OK	0	0	0	OK	0	0	0	OK	0	0	0	OK
XLOC_000705	NUDT18	TSS863	1:5124741-5126174	7.9884	5.04984	10.927	OK	2.21197	0.935582	3.48836	OK	6.04831	3.60009	8.49652	OK	1.96569	0.750635	3.18074	OK
XLOC_000706	AT1G14890	TSS864	1:5137013-5137957	50.5438	37.5849	63.5028	OK	27.9414	20.0919	35.791	OK	37.0557	27.0034	47.1079	OK	25.0263	17.8231	32.2295	OK
XLOC_000707	GAI	TSS865	1:5149225-5151354	26.4939	19.8991	33.0888	OK	33.3618	25.0252	41.6985	OK	31.402	23.4446	39.3594	OK	24.2723	18.1812	30.3634	OK
XLOC_000708	scpl50	TSS866	1:5168595-5170066	12.42	8.73275	16.1072	OK	15.4804	11.1066	19.8542	OK	13.6304	9.66306	17.5978	OK	14.2423	10.1306	18.354	OK
XLOC_000709	AT1G15010	TSS867	1:5171206-5171742	139.887	104.544	175.23	OK	4.69098	1.62226	7.7597	OK	139.339	104.072	174.606	OK	2.93243	0.546443	5.31842	OK
XLOC_000710	AT1G15015	TSS868	1:5172080-5172923	0	0	0	OK	0	0	0	OK	0.109578	0	0.383039	OK	0	0	0	OK
XLOC_000711	AT1G15030	TSS869	1:5177528-5181389	22.7522	16.2809	29.2236	OK	20.2216	14.8624	25.5808	OK	24.7038	17.5195	31.8882	OK	19.4266	14.2639	24.5894	OK
XLOC_000712	AT1G15045	TSS870	1:5181856-5181964	0	0	0	OK	0	0	0	OK	0	0	0	OK	0	0	0	OK
XLOC_000713	LPP2	TSS871	1:5187593-5189673	2.73683	1.32413	4.14954	OK	6.1671	3.82076	8.51343	OK	3.3467	1.77393	4.91946	OK	5.8051	3.54345	8.06675	OK
XLOC_000714	-	TSS872	1:5192086-5192538	1.98714	0	4.21754	OK	4.20006	0.948538	7.45158	OK	1.77617	0	3.95904	OK	2.37795	0	4.82677	OK
XLOC_000715	AT1G15110	TSS873	1:5199017-5202175	8.22409	5.63788	10.8103	OK	4.17117	2.59046	5.75189	OK	5.84573	3.82707	7.8644	OK	4.93285	3.13629	6.7294	OK
XLOC_000716	AT1G15120	TSS874,TSS875	1:5202647-5204193	166.646	125.665	207.627	OK	209.924	158.344	261.503	OK	205.125	154.492	255.757	OK	240.033	181.035	299.03	OK
XLOC_000717	AT1G15125	TSS876	1:5204624-5205912	1.76771	0.609836	2.92559	OK	9.41327	6.00683	12.8197	OK	7.82469	4.62962	11.0198	OK	14.7489	10.0582	19.4396	OK
XLOC_000718	AT1G15150	TSS877	1:5212614-5214858	0.174051	0	0.431613	OK	0.475863	0.0340084	0.917717	OK	0.270793	0	0.602236	OK	0.580899	0.110396	1.0514	OK
XLOC_000719	AT1G15160	TSS878	1:5215474-5220203	0.895165	0	1.8587	OK	0.519895	0	1.25977	OK	0.684261	0	1.49453	OK	0.557413	0	1.37447	OK
XLOC_000720	AT1G15170	TSS879	1:5220631-5224215	8.46541	5.66535	11.2655	OK	6.83862	4.32532	9.35192	OK	7.55588	4.90691	10.2048	OK	6.5572	4.1876	8.92681	OK
XLOC_000721	AT1G15180	TSS880,TSS881	1:5224305-5226702	24.9884	18.6129	31.3638	OK	26.3518	19.6138	33.0897	OK	22.8881	16.9964	28.7798	OK	22.4848	16.6873	28.2823	OK
XLOC_000722	AT1G15190	TSS882	1:5227052-5228202	0.933649	0.164009	1.70329	OK	0.647119	0.0422485	1.25199	OK	1.0606	0.228097	1.89311	OK	0.741887	0.0849659	1.39881	OK
XLOC_000723	AT1G15215	TSS883	1:5238043-5241538	6.6976	3.414	9.9812	OK	7.61257	4.31653	10.9086	OK	6.47214	3.39756	9.54672	OK	5.6245	2.8794	8.3696	OK
XLOC_000724	AT1G15240	TSS884	1:5243420-5249715	15.0107	10.9874	19.0339	OK	11.2227	8.00027	14.4451	OK	11.5116	8.18051	14.8427	OK	12.2884	8.63459	15.9422	OK
XLOC_000725	AT1G15260	TSS885	1:5249759-5250573	7.60528	4.30686	10.9037	OK	46.3581	34.0383	58.6779	OK	18.4585	12.2197	24.6973	OK	32.8946	23.5305	42.2587	OK
XLOC_000726	AT1G15280	TSS886	1:5252304-5256753	25.9029	19.4747	32.3312	OK	26.1124	19.588	32.6368	OK	24.9151	18.687	31.1433	OK	26.8643	20.2329	33.4958	OK
XLOC_000727	AT1G15330	TSS887	1:5274345-5275602	1.61595	0.590994	2.64091	OK	0.240185	0	0.622051	OK	0.950966	0.179903	1.72203	OK	0.0746396	0	0.281254	OK
XLOC_000728	SHN1	TSS888	1:5283537-5284673	0	0	0	OK	0.0561709	0	0.331659	OK	0	0	0	OK	0.116106	0	0.395483	OK
XLOC_000729	AT1G15370	TSS889	1:5287046-5288577	62.5406	46.2013	78.8799	OK	54.4457	40.0365	68.8549	OK	58.8139	43.2449	74.3829	OK	59.2762	43.6315	74.9208	OK
XLOC_000730	AT1G15380	TSS890	1:5290744-5292535	25.1227	17.9512	32.2943	OK	2.80911	1.19162	4.42661	OK	19.9358	13.7884	26.0832	OK	3.48867	1.60813	5.3692	OK
XLOC_000731	PDF1A	TSS891	1:5294628-5296902	27.2177	16.5781	37.8573	OK	40.7898	27.8961	53.6836	OK	30.6447	19.9359	41.3534	OK	41.8663	28.7893	54.9432	OK
XLOC_000732	AT1G15410	TSS892,TSS893	1:5297831-5301412	9.83651	6.75072	12.9223	OK	7.77152	4.90037	10.6427	OK	8.15427	1.93469	14.3738	OK	6.87521	4.49418	9.25624	OK
XLOC_000733	AT1G15430	TSS894,TSS895	1:5304316-5306012	14.7068	10.1824	19.2312	OK	7.88447	4.98984	10.7791	OK	12.8772	8.7795	16.9749	OK	8.30066	5.27512	11.3262	OK
XLOC_000734	AT1G15470	TSS896	1:5315506-5317863	9.65681	6.54676	12.7668	OK	13.9843	9.90165	18.067	OK	12.9961	9.10132	16.891	OK	16.6218	11.9405	21.3031	OK
XLOC_000735	AT1G15480	TSS897	1:5318010-5320594	4.61202	2.99726	6.22678	OK	8.579	6.0459	11.1121	OK	6.2798	4.2586	8.30101	OK	12.0426	8.73148	15.3537	OK
XLOC_000736	ATNTT2	TSS898	1:5326289-5328874	80.5223	60.5107	100.534	OK	103.92	77.8445	129.995	OK	95.2526	71.4724	119.033	OK	112.994	84.545	141.444	OK
XLOC_000737	ECB2	TSS899	1:5329110-5331711	1.21006	0.596776	1.82335	OK	5.47878	3.75851	7.19906	OK	2.49799	1.51446	3.48152	OK	7.57047	5.38804	9.75291	OK
XLOC_000738	AT1G15540	TSS900	1:5342586-5343705	0	0	0	OK	0	0	0	OK	0.0971957	0	0.336992	OK	0	0	0	OK
XLOC_000739	CYCA2	TSS901,TSS902	1:5361897-5365549	7.36498	5.03242	9.69754	OK	9.50763	6.68217	12.3331	OK	7.46731	5.12174	9.81287	OK	7.48592	5.13729	9.83455	OK
XLOC_000740	AT1G15590	TSS903	1:5367296-5368670	0	0	0	OK	0	0	0	OK	0	0	0	OK	0	0	0	OK
XLOC_000741	AT1G15600	TSS904	1:5368922-5370344	0	0	0	OK	0	0	0	OK	0	0	0	OK	0	0	0	OK
XLOC_000742	AT1G15610	TSS905	1:5370676-5371859	0.449116	0	1.18758	OK	0	0	0	OK	0.760244	0	1.6816	OK	0	0	0	OK
XLOC_000743	AT1G15620	TSS906	1:5373503-5374575	0.221024	0	0.688956	OK	0.0465194	0	0.306135	OK	0.730643	0.0211691	1.44012	OK	0	0	0	OK
XLOC_000744	-	TSS907	1:5374885-5375820	2.73447	0.948512	4.52042	OK	0.115716	0	0.424504	OK	1.94038	0.622513	3.25825	OK	0	0	0	OK
XLOC_000745	AT1G15630	TSS908	1:5376792-5378027	1.2682	0.319315	2.21709	OK	0.118097	0	0.347317	OK	1.09923	0.22552	1.97293	OK	0.0446986	0	0.256146	OK
XLOC_000746	AT1G15640	TSS909	1:5378885-5380139	3.50969	1.72628	5.2931	OK	0.190387	0	0.56475	OK	4.43902	2.33891	6.53913	OK	0.21795	0	0.630165	OK
XLOC_000747	CENP-C	TSS910	1:5381098-5385270	7.16678	5.05338	9.28018	OK	10.9483	7.96085	13.9358	OK	9.32246	6.69555	11.9494	OK	11.0141	8.0129	14.0153	OK
XLOC_000748	AT1G15670	TSS911	1:5389951-5391490	50.6763	38.2218	63.1309	OK	5.86059	3.72295	7.99824	OK	24.311	17.9865	30.6356	OK	12.0319	8.42099	15.6428	OK
XLOC_000749	AT1G15680	TSS912	1:5393406-5394639	0	0	0	OK	0	0	0	OK	0	0	0	OK	0	0	0	OK
XLOC_000750	AVP1	TSS913	1:5398989-5403818	190.309	140.036	240.582	OK	311.454	226.157	396.752	OK	222.542	163.2	281.884	OK	288.986	210.498	367.474	OK
XLOC_000751	AT1G15710	TSS914	1:5404357-5405686	13.5032	9.43836	17.568	OK	25.1173	18.4711	31.7634	OK	14.1353	9.92958	18.3411	OK	27.9856	20.6884	35.2829	OK
XLOC_000752	TRFL5	TSS915	1:5406024-5409987	3.38467	0	7.04402	OK	2.13882	0	4.5471	OK	3.44217	0	7.11025	OK	2.43097	0	5.42791	OK
XLOC_000753	AT1G15740	TSS916	1:5410907-5421033	38.607	21.4407	55.7732	OK	22.884	11.2555	34.5126	OK	31.3046	17.3414	45.2678	OK	18.2941	8.07688	28.5113	OK
XLOC_000754	AT1G15760	TSS917	1:5425713-5426322	1.73172	0.104105	3.35934	OK	3.2019	0.982656	5.42114	OK	1.74583	0.138344	3.35331	OK	2.53773	0.540384	4.53509	OK
XLOC_000755	AT1G15810	TSS918	1:5444417-5447859	17.8738	0	94.3027	OK	20.6788	0	102.413	OK	18.398	0	93.2586	OK	26.9728	0	99.0159	OK
XLOC_000756	AT1G15830	TSS919	1:5448725-5450177	7.30781	4.7616	9.85402	OK	7.08064	4.54935	9.61193	OK	5.50534	3.42631	7.58437	OK	5.62613	3.47178	7.78047	OK
XLOC_000757	AT1G15840	TSS920	1:5451431-5452374	0.103938	0	0.380464	OK	0	0	0	OK	0.440728	0	1.05581	OK	0.108892	0	0.357891	OK
XLOC_000758	AT1G15860	TSS921	1:5454784-5457022	32.5029	23.8653	41.1404	OK	32.8955	24.2508	41.5402	OK	35.0268	25.8223	44.2314	OK	36.0146	26.6259	45.4033	OK
XLOC_000759	AT1G15870	TSS922	1:5457083-5458429	0.767705	0.0140375	1.52137	OK	4.31747	2.25096	6.38398	OK	1.82855	0.594487	3.06262	OK	5.86437	3.32091	8.40784	OK
XLOC_000760	AT1G15885,AT1G15890	TSS923,TSS924	1:5458482-5464223	7.72416	0	16.169	OK	7.37992	0.735333	14.0245	OK	9.23054	0.922241	17.5388	OK	6.32825	0	15.1807	OK
XLOC_000761	AT1G15900,AT1G15910	TSS925,TSS926	1:5464336-5469125	14.9835	10.1638	19.8033	OK	14.2141	8.05686	20.3714	OK	18.6361	10.852	26.4202	OK	13.8851	7.29313	20.4771	OK
XLOC_000762	AT1G15920	TSS927,TSS928	1:5469388-5471149	16.6687	11.9993	21.3381	OK	11.9937	8.38654	15.6008	OK	15.8664	11.3018	20.4311	OK	11.8714	8.23685	15.5059	OK
XLOC_000763	AT1G15930	TSS929,TSS930	1:5471399-5473014	235.203	177.098	293.308	OK	321.889	241.616	402.161	OK	310.708	231.966	389.45	OK	401.236	300.15	502.323	OK
XLOC_000764	AT1G15940	TSS931	1:5473564-5478259	11.8348	8.80873	14.8609	OK	12.7416	9.50801	15.9752	OK	12.0284	8.95535	15.1015	OK	13.9909	10.4597	17.522	OK
XLOC_000765	CCR1	TSS932,TSS933	1:5478509-5485089	43.324	30.5515	56.0965	OK	65.4076	45.796	85.0193	OK	49.1937	34.1563	64.2312	OK	61.225	43.182	79.2679	OK
XLOC_000766	NDF1	TSS934	1:5489297-5493772	169.171	126.549	211.794	OK	129.985	97.5258	162.443	OK	158.777	118.631	198.924	OK	95.9073	72.2879	119.527	OK
XLOC_000767	AT1G16000	TSS935	1:5494532-5495359	36.0483	23.8498	48.2468	OK	49.2403	34.1118	64.3688	OK	38.8532	25.837	51.8694	OK	66.4195	47.3713	85.4676	OK
XLOC_000768	AT1G16020	TSS936	1:5498164-5501358	8.38627	5.89318	10.8794	OK	10.8289	7.82783	13.8299	OK	9.89245	7.05167	12.7332	OK	10.648	7.63518	13.6608	OK
XLOC_000769	AT1G16025	TSS937	1:5501395-5501959	2.57139	0	7.25668	OK	0.818364	0	3.81495	OK	2.80727	0.167264	5.44728	OK	1.90962	0	3.82324	OK
XLOC_000770	AT1G16040	TSS938	1:5504709-5506611	17.4431	9.50522	25.381	OK	16.224	8.91411	23.5338	OK	14.7309	8.99218	20.4696	OK	15.7972	9.29136	22.3031	OK
XLOC_000771	ADAP	TSS939,TSS940	1:5508506-5511735	6.49463	3.71599	9.27327	OK	6.30838	3.40252	9.21424	OK	7.95972	4.71684	11.2026	OK	5.81327	3.22698	8.39957	OK
XLOC_000772	AT1G16080	TSS941	1:5514316-5516089	79.6655	59.4925	99.8386	OK	108.096	80.8796	135.313	OK	88.9925	66.8744	111.111	OK	85.045	63.7993	106.291	OK
XLOC_000773	WAKL7	TSS942	1:5516258-5517822	0.56013	0.038297	1.08196	OK	1.0158	0.261552	1.77006	OK	1.15963	0.349865	1.96939	OK	1.53084	0.584238	2.47744	OK
XLOC_000774	WAKL6	TSS943	1:5518295-5520935	3.51698	2.23419	4.79977	OK	1.77786	0.969076	2.58665	OK	4.55046	3.00828	6.09263	OK	2.51358	1.47652	3.55063	OK
XLOC_000775	WAKL1	TSS944	1:5522638-5524983	0.288912	0.00346153	0.574363	OK	0.0681424	0	0.227217	OK	0.209403	0	0.440708	OK	0.233203	0	0.497586	OK
XLOC_000776	WAKL2	TSS945	1:5525490-5528212	5.24733	3.58532	6.90934	OK	0.483152	0.132804	0.833499	OK	4.61086	2.99905	6.22268	OK	0.787475	0.323346	1.2516	OK
XLOC_000777	WAKL4	TSS946	1:5532414-5534877	1.15829	0.548039	1.76854	OK	0.0325557	0	0.128771	OK	0.602073	0.18932	1.01483	OK	0.150356	0	0.35108	OK
XLOC_000778	WAKL5	TSS947	1:5535972-5538269	0.57753	0.157595	0.997466	OK	0.0180426	0	0.120065	OK	0.880231	0.337064	1.4234	OK	0.0197023	0	0.121912	OK
XLOC_000779	AT1G16180	TSS948,TSS949	1:5540426-5542902	110.319	82.8838	137.754	OK	86.4304	65.3082	107.553	OK	99.9833	75.2044	124.762	OK	80.4648	60.8741	100.056	OK
XLOC_000780	RAD23A	TSS950	1:5543151-5546116	23.6075	17.3717	29.8433	OK	19.0694	13.8809	24.2578	OK	24.4988	18.1304	30.8673	OK	22.8903	16.8454	28.9352	OK
XLOC_000781	AT1G16220	TSS951	1:5548652-5550553	2.53158	1.29426	3.7689	OK	2.40296	1.20734	3.59858	OK	3.08985	1.68768	4.49201	OK	2.25762	1.11339	3.40186	OK
XLOC_000782	AT1G16250	TSS952	1:5556983-5559520	7.63043	5.23139	10.0295	OK	5.13948	3.31542	6.96355	OK	6.93736	4.70104	9.17368	OK	5.22637	3.41427	7.03847	OK
XLOC_000783	AT1G16270	TSS953,TSS954,TSS955	1:5563086-5568368	14.0052	8.74163	19.2687	OK	13.581	9.29583	17.8662	OK	18.2593	8.61222	27.9064	OK	16.3607	9.62657	23.0948	OK
XLOC_000784	GAPCP-2	TSS956	1:5574235-5577622	9.88083	6.85278	12.9089	OK	9.42235	6.45529	12.3894	OK	12.661	8.96486	16.3572	OK	13.2455	9.50491	16.986	OK
XLOC_000785	AT1G16310	TSS957	1:5578430-5580693	1.97509	0.89813	3.05206	OK	4.34787	2.55769	6.13804	OK	2.48336	1.23018	3.73655	OK	2.89952	1.52421	4.27483	OK
XLOC_000786	AT1G16320	TSS958	1:5580854-5587466	28.7496	20.6471	36.8522	OK	37.1317	26.9766	47.2868	OK	29.0676	18.4593	39.6758	OK	27.5556	19.4954	35.6158	OK
XLOC_000787	AT1G16350	TSS959,TSS960	1:5590817-5593038	35.4029	26.6506	44.1552	OK	62.3749	47.0262	77.7236	OK	47.0864	35.5014	58.6713	OK	76.6218	57.7189	95.5247	OK
XLOC_000788	2017-10-06	TSS961	1:5596693-5598447	12.6498	9.06701	16.2327	OK	1.5084	0.68036	2.33644	OK	12.6455	9.07609	16.2148	OK	1.96948	0.994219	2.94475	OK
XLOC_000789	2017-10-03	TSS962,TSS963	1:5602743-5604749	4.65741	2.93824	6.37658	OK	5.86074	3.86893	7.85254	OK	5.30374	3.42923	7.17826	OK	6.9874	4.71238	9.26241	OK
XLOC_000790	CYP79F2	TSS964	1:5605158-5607473	12.2101	8.7981	15.6221	OK	13.7344	9.96791	17.5008	OK	16.6664	12.2302	21.1025	OK	17.2091	12.6644	21.7537	OK
XLOC_000791	CYP79F1	TSS965	1:5608806-5611426	18.0784	13.3927	22.7641	OK	56.3488	42.1498	70.5479	OK	25.7238	18.6154	32.8321	OK	46.0127	34.7224	57.303	OK
XLOC_000792	AT1G16430	TSS966	1:5614618-5615510	7.22972	3.35362	11.1058	OK	11.0998	6.09678	16.1027	OK	9.28468	4.7	13.8694	OK	10.7998	5.81567	15.7839	OK
XLOC_000793	RSH3	TSS967	1:5615814-5617672	0.876757	0.24056	1.51295	OK	0.180085	0	0.438096	OK	0.795631	0.202564	1.3887	OK	0.0271894	0	0.168802	OK
XLOC_000794	AT1G16445	TSS968	1:5617785-5619375	4.98423	2.52369	7.44477	OK	7.4895	4.38302	10.596	OK	6.41736	3.57044	9.26428	OK	8.69659	5.16264	12.2305	OK
XLOC_000795	PAB1	TSS969	1:5622785-5625643	79.7279	60.136	99.3197	OK	92.0267	69.5086	114.545	OK	74.8287	56.4078	93.2495	OK	93.5526	70.5812	116.524	OK
XLOC_000796	AT1G16500	TSS970	1:5639031-5640173	7.60948	4.6086	10.6104	OK	8.45053	5.25079	11.6503	OK	8.2379	5.0472	11.4286	OK	7.77999	4.71303	10.847	OK
XLOC_000797	AT1G16520	TSS971	1:5648759-5651167	12.0065	8.24964	15.7634	OK	16.6391	11.8526	21.4256	OK	11.6174	7.92899	15.3058	OK	18.8769	13.5675	24.1863	OK
XLOC_000798	ABA3	TSS972	1:5659360-5668264	5.06843	3.41011	6.72675	OK	3.98038	2.69337	5.26738	OK	4.49729	2.93154	6.06305	OK	5.20485	3.59482	6.81488	OK
XLOC_000799	AT1G16560	TSS973	1:5668383-5673600	34.5303	24.2877	44.7729	OK	36.6164	26.0091	47.2238	OK	35.548	25.1709	45.9251	OK	35.1857	24.7733	45.598	OK
XLOC_000800	REV7	TSS974	1:5673794-5675131	3.53426	1.70531	5.3632	OK	3.54439	1.72689	5.36188	OK	3.77026	1.86594	5.67457	OK	3.67647	1.79873	5.55421	OK
XLOC_000801	AT1G16640	TSS975	1:5686602-5687715	0.767693	0	1.70207	OK	1.27628	0.125514	2.42704	OK	2.35097	0.694484	4.00745	OK	2.78469	0.913019	4.65636	OK
XLOC_000802	AT1G16650	TSS976	1:5687939-5691337	2.93131	1.64192	4.22069	OK	4.31819	2.67066	5.96573	OK	5.04247	3.20978	6.87516	OK	5.2082	3.34558	7.07083	OK
XLOC_000803	AT1G16670	TSS977	1:5697306-5699801	7.95938	5.44491	10.4739	OK	4.7905	3.01445	6.56656	OK	8.67638	6.00694	11.3458	OK	5.65188	3.66613	7.63763	OK
XLOC_000804	AT1G16680,AT1G16690	TSS978,TSS979,TSS980,TSS981	1:5702122-5709562	9.56714	6.46843	12.6658	OK	11.1039	7.45599	14.7519	OK	10.3309	6.01819	14.6437	OK	11.3614	8.02229	14.7006	OK
XLOC_000805	AT1G16700	TSS982	1:5709724-5711902	54.011	40.4507	67.5714	OK	59.1192	44.4172	73.8212	OK	62.9333	47.2815	78.5851	OK	60.305	45.3126	75.2974	OK
XLOC_000806	AT1G16705	TSS983	1:5712087-5713752	0.192259	0	0.696851	OK	0.310018	0	0.866956	OK	0	0	0	OK	0.066416	0	0.489828	OK
XLOC_000807	HAC12	TSS984,TSS985	1:5714033-5722614	6.54469	4.86786	8.22151	OK	7.27778	5.4181	9.13747	OK	6.34946	4.71941	7.97952	OK	7.23408	5.3868	9.08137	OK
XLOC_000808	HCF173	TSS986,TSS987	1:5722915-5727312	152.627	113.595	191.66	OK	82.2119	61.1454	103.278	OK	115.853	86.0093	145.696	OK	61.3763	45.974	76.7786	OK
XLOC_000809	AT1G16740	TSS988	1:5727689-5729080	52.8738	37.8385	67.9091	OK	77.3336	57.0111	97.6561	OK	73.3626	53.6048	93.1204	OK	93.9125	69.6631	118.162	OK
XLOC_000810	AT1G16760	TSS989	1:5734233-5737307	0	0	0	OK	0	0	0	OK	0	0	0	OK	0	0	0	OK
XLOC_000811	AT1G16770	TSS990	1:5737877-5744214	0.102018	0	0.52884	OK	0.0333089	0	0.341424	OK	0.148145	0	0.607482	OK	0.14324	0	0.645886	OK
XLOC_000812	AT1G16790	TSS991	1:5744552-5755462	11.577	5.03714	18.1168	OK	21.9213	12.7711	31.0716	OK	12.9605	5.11577	20.8052	OK	23.0176	12.6914	33.3438	OK
XLOC_000813	AT1G16810	TSS992,TSS993	1:5755587-5758464	85.1438	63.0718	107.216	OK	72.4527	53.8765	91.0288	OK	95.2502	70.6472	119.853	OK	76.8891	56.7929	96.9852	OK
XLOC_000814	AT1G16825	TSS994	1:5758794-5760503	8.42644	4.47797	12.3749	OK	7.37089	3.85667	10.8851	OK	8.04024	4.22041	11.8601	OK	10.0385	5.58076	14.4962	OK
XLOC_000815	AT1G16830	TSS995	1:5760771-5762619	0.898809	0.312548	1.48507	OK	1.93801	0.985991	2.89002	OK	0.908801	0.324199	1.4934	OK	2.85351	1.63721	4.0698	OK
XLOC_000816	AT1G16860,CPuORF55	TSS996,TSS997,TSS998	1:5767299-5770602	32.9854	24.3829	41.5879	OK	20.5875	14.737	26.4381	OK	29.1592	21.3954	36.9229	OK	19.0857	13.4277	24.7436	OK
XLOC_000817	AT1G16880	TSS999	1:5773577-5778484	263.679	184.775	342.583	OK	288.034	205.856	370.211	OK	306.97	218.98	394.959	OK	255.946	181.773	330.12	OK
XLOC_000818	LSH8	TSS1000	1:5785002-5785927	0.0513474	0	0.300603	OK	0.0492019	0	0.296507	OK	0.0484002	0	0.295513	OK	0.161309	0	0.550253	OK
XLOC_000819	AT1G16930	TSS1001,TSS1002	1:5789699-5791731	5.57975	3.5035	7.65601	OK	2.75211	1.53241	3.97181	OK	4.14683	2.54672	5.74694	OK	2.97806	1.66275	4.29337	OK
XLOC_000820	AT1G16940	TSS1003	1:5791982-5793491	0	0	0	OK	0	0	0	OK	0	0	0	OK	0	0	0	OK
XLOC_000821	AT1G16950	TSS1004	1:5796008-5796559	0	0	0	OK	0	0	0	OK	0	0	0	OK	0	0	0	OK
XLOC_000822	AT1G16960	TSS1005	1:5799887-5805799	15.228	7.59538	22.8607	OK	11.2907	4.45397	18.1275	OK	14.6653	6.49164	22.8391	OK	9.96419	2.04238	17.886	OK
XLOC_000823	TPS2	TSS1006	1:5807310-5811488	0	0	0	OK	0	0	0	OK	0	0	0	OK	0	0	0	OK
XLOC_000824	TPS3	TSS1007	1:5812727-5816662	0	0	0	OK	0	0	0	OK	0	0	0	OK	0	0	0	OK
XLOC_000825	AT1G17010	TSS1008	1:5817566-5819352	0	0	0	OK	0	0	0	OK	0	0	0	OK	0	0	0	OK
XLOC_000826	SRG1	TSS1009	1:5820205-5822013	2.55225	1.28362	3.82089	OK	1.51607	0.600223	2.43191	OK	2.66776	1.34658	3.98895	OK	1.97163	0.895798	3.04747	OK
XLOC_000827	AT1G17030	TSS1010	1:5822367-5824455	1.07423	0.377248	1.77122	OK	0.579878	0.114449	1.04531	OK	1.23121	0.475929	1.98648	OK	0.559924	0.0897543	1.03009	OK
XLOC_000828	SHA	TSS1011	1:5824847-5828233	1.85783	1.02162	2.69403	OK	3.20042	1.99758	4.40326	OK	2.17952	1.24945	3.1096	OK	2.48475	1.46763	3.50188	OK
XLOC_000829	SPS2	TSS1012	1:5829079-5831343	23.0653	17.0277	29.1029	OK	26.1604	19.4049	32.9159	OK	29.1306	21.3567	36.9046	OK	23.6258	17.4707	29.7809	OK
XLOC_000830	AT1G17070	TSS1013	1:5837589-5841606	7.49069	4.08657	10.8948	OK	7.98296	4.90788	11.058	OK	7.43434	4.25314	10.6155	OK	8.2856	4.78989	11.7813	OK
XLOC_000831	AT1G17100	TSS1014	1:5844675-5850934	18.9831	9.05693	28.9093	OK	73.5855	45.5513	101.62	OK	37.2818	20.6852	53.8784	OK	70.7176	45.2763	96.1588	OK
XLOC_000832	CAT8	TSS1015	1:5851952-5853955	16.0579	11.8298	20.2861	OK	13.7593	10.0514	17.4671	OK	13.7594	10.0421	17.4767	OK	12.5314	9.07135	15.9914	OK
XLOC_000833	AT1G17130	TSS1016	1:5854147-5858550	26.2112	15.6405	36.7819	OK	29.1936	16.7532	41.6341	OK	28.5823	16.7733	40.3913	OK	32.3102	19.2017	45.4187	OK
XLOC_000834	AT1G17150	TSS1017	1:5865706-5867495	0	0	0	OK	0	0	0	OK	0	0	0	OK	0.0372344	0	0.223662	OK
XLOC_000835	AT1G17160	TSS1018	1:5867634-5869356	17.8204	12.8462	22.7947	OK	19.9268	14.4568	25.3969	OK	19.874	14.3977	25.3503	OK	20.6099	14.9503	26.2696	OK
XLOC_000836	GSTU24	TSS1019	1:5869788-5870840	25.9981	18.2581	33.7381	OK	112.886	84.0513	141.721	OK	47.3037	34.5186	60.0887	OK	103.603	77.0837	130.121	OK
XLOC_000837	GSTU25	TSS1020	1:5872144-5873086	24.0524	16.8185	31.2863	OK	38.1876	27.8314	48.5438	OK	33.9059	24.3931	43.4186	OK	53.6306	39.6959	67.5652	OK
XLOC_000838	GSTU26	TSS1021	1:5875349-5876545	17.3177	11.8013	22.834	OK	13.3159	8.75148	17.8803	OK	17.433	11.9012	22.9649	OK	11.0785	7.07245	15.0845	OK
XLOC_000839	AT1G17200	TSS1022	1:5878399-5880041	55.1398	41.0259	69.2536	OK	71.4345	53.5873	89.2816	OK	57.8052	43.1373	72.473	OK	63.6123	47.5588	79.6658	OK
XLOC_000840	FUG1	TSS1023	1:5885082-5890470	84.8543	63.2804	106.428	OK	125.15	92.6924	157.608	OK	107.788	79.9842	135.592	OK	111.514	82.7349	140.294	OK
XLOC_000841	AT1G17230,RTFL11	TSS1024,TSS1025	1:5891320-5895710	6.93536	4.41883	9.4519	OK	5.12889	1.80634	8.45143	OK	5.79537	3.18831	8.40244	OK	5.03296	2.77869	7.28723	OK
XLOC_000842	RLP3	TSS1026,TSS1027	1:5899974-5903439	0.669787	0	1.84258	OK	1.93767	0	4.05328	OK	0.545629	0	1.62527	OK	0.851344	0	2.03222	OK
XLOC_000843	AHA10	TSS1028	1:5904057-5908898	0.501831	0.15869	0.844973	OK	0.316889	0.0624588	0.571319	OK	0.38538	0.0942754	0.676485	OK	0.560284	0.198471	0.922096	OK
XLOC_000844	AT1G17285	TSS1029	1:5920773-5921415	5.15353	1.87494	8.43211	OK	1.80603	0	3.61566	OK	5.21637	1.91238	8.52037	OK	0.734484	0	1.70854	OK
XLOC_000845	AlaAT1	TSS1030	1:5922629-5926400	152.928	114.075	191.782	OK	109.137	81.7373	136.537	OK	130.568	96.585	164.551	OK	121.492	90.8386	152.145	OK
XLOC_000846	AT1G17300	TSS1031	1:5926993-5927784	1.48114	0.163112	2.79918	OK	0	0	0	OK	1.43281	0.127762	2.73786	OK	0	0	0	OK
XLOC_000847	AT1G17330	TSS1032	1:5929861-5931831	12.1806	7.95321	16.4079	OK	12.0078	7.83397	16.1817	OK	12.9486	8.562	17.3352	OK	12.2608	8.00263	16.519	OK
XLOC_000848	AT1G17340	TSS1033	1:5933869-5938761	16.0105	11.983	20.0381	OK	8.07576	5.85957	10.292	OK	14.6757	10.8919	18.4594	OK	9.01737	6.59358	11.4412	OK
XLOC_000849	AT1G17345	TSS1034	1:5940422-5941210	7.48289	4.11442	10.8514	OK	1.01323	0.0158869	2.01056	OK	6.5831	3.54165	9.62455	OK	0.923345	0	1.87117	OK
XLOC_000850	AT1G17350	TSS1035	1:5941783-5944463	14.5586	9.75111	19.3662	OK	13.4235	8.80543	18.0415	OK	14.1435	9.44279	18.8443	OK	12.5901	8.17474	17.0055	OK
XLOC_000851	AT1G17360	TSS1036	1:5946763-5951473	18.141	13.6759	22.606	OK	15.7283	11.8214	19.6352	OK	15.6388	11.7651	19.5125	OK	15.9146	11.9536	19.8756	OK
XLOC_000852	LOX3	TSS1037	1:5977410-5981480	16.7951	12.5909	20.9993	OK	4.97858	3.44762	6.50954	OK	34.7452	25.6645	43.826	OK	5.43286	3.79545	7.07027	OK
XLOC_000853	AT1G17430	TSS1038	1:5982266-5987787	9.57378	3.15948	15.9881	OK	5.18564	1.1718	9.19948	OK	8.9126	2.90792	14.9173	OK	6.22274	1.81203	10.6335	OK
XLOC_000854	ELF4-L4	TSS1039	1:5997179-5998475	9.34492	5.5006	13.1892	OK	10.296	6.24256	14.3493	OK	12.5051	7.84415	17.1661	OK	9.39338	5.55345	13.2333	OK
XLOC_000855	TRFL3	TSS1040	1:5998813-6002729	2.7472	1.6264	3.868	OK	4.63682	3.00145	6.27218	OK	3.00497	1.78044	4.2295	OK	4.55798	2.95519	6.16076	OK
XLOC_000856	DRG1	TSS1041	1:6002911-6006405	58.5144	44.1406	72.8881	OK	58.5	44.1636	72.8363	OK	53.3101	40.3195	66.3008	OK	57.659	43.5895	71.7286	OK
XLOC_000857	AT1G17490	TSS1042	1:6008588-6009420	26.6009	17.1976	36.0041	OK	28.5474	18.8006	38.2941	OK	22.917	14.502	31.332	OK	22.7439	14.4273	31.0605	OK
XLOC_000858	AT1G17500	TSS1043,TSS1044	1:6017967-6024309	11.5358	8.40618	14.6655	OK	7.01122	4.8798	9.14264	OK	9.38193	6.15713	12.6067	OK	8.27875	5.89707	10.6604	OK
XLOC_000859	TIM23-1	TSS1045	1:6027630-6028506	35.5249	25.7765	45.2734	OK	28.1348	20.0931	36.1766	OK	34.747	25.1021	44.392	OK	30.4689	21.8615	39.0762	OK
XLOC_000860	AT1G17545	TSS1046	1:6033108-6033908	0	0	0	OK	0	0	0	OK	0	0	0	OK	0	0	0	OK
XLOC_000861	HAB2	TSS1047	1:6034307-6037289	18.0744	13.4706	22.6783	OK	18.6943	13.9386	23.4501	OK	15.5621	11.4989	19.6253	OK	17.0178	12.6276	21.408	OK
XLOC_000862	MYA1	TSS1048	1:6039273-6049556	10.2948	7.71377	12.8757	OK	11.3903	8.60175	14.1789	OK	10.1826	7.62426	12.7409	OK	11.8778	8.95489	14.8008	OK
XLOC_000863	AT1G17610	TSS1049	1:6056894-6058357	0.258569	0	0.603539	OK	0.36863	0	0.752283	OK	0.399277	0	0.820206	OK	0.43845	0.0138618	0.863037	OK
XLOC_000864	AT1G17615	TSS1050	1:6059440-6060667	0.0400648	0	0.238018	OK	0	0	0	OK	0	0	0	OK	0.0793511	0	0.294084	OK
XLOC_000865	AT1G17620	TSS1051	1:6062215-6063291	90.6965	68.4227	112.97	OK	34.3248	25.34	43.3095	OK	87.4954	65.9895	109.001	OK	34.3012	25.2948	43.3077	OK
XLOC_000866	AT1G17630	TSS1052	1:6064524-6069357	0.82645	0.180183	1.47272	OK	1.5279	0.57727	2.47853	OK	0.862775	0.22837	1.49718	OK	2.45218	1.18869	3.71567	OK
XLOC_000867	AT1G17680	TSS1053	1:6076076-6082350	9.25671	6.77581	11.7376	OK	7.12807	5.11816	9.13797	OK	8.84315	6.44391	11.2424	OK	8.94209	6.52601	11.3582	OK
XLOC_000868	PRA1.F1	TSS1054	1:6089516-6090323	3.12446	1.25767	4.99124	OK	5.05589	2.53237	7.57941	OK	6.3255	3.36258	9.28843	OK	5.68361	2.94624	8.42098	OK
XLOC_000869	VPS46.1	TSS1055	1:6099052-6100315	55.6663	41.2445	70.088	OK	31.6302	22.9395	40.3209	OK	45.8444	33.7675	57.9213	OK	31.8623	23.0465	40.6781	OK
XLOC_000870	AT1G17745	TSS1056	1:6100960-6105265	15.7977	11.6901	19.9054	OK	25.5863	19.2665	31.9061	OK	23.5923	17.6741	29.5104	OK	41.0258	30.9259	51.1256	OK
XLOC_000871	PEPR2	TSS1057	1:6106655-6116617	1.06882	0.234319	1.90333	OK	0.979988	0.204937	1.75504	OK	1.70666	0	3.67542	OK	1.01087	0.200715	1.82103	OK
XLOC_000872	SUVH7	TSS1058	1:6120740-6122822	0	0	0	OK	0	0	0	OK	0	0	0	OK	0	0	0	OK
XLOC_000873	AT1G17780	TSS1059,TSS1060	1:6123611-6125269	14.0912	9.48949	18.6929	OK	8.76521	5.56684	11.9636	OK	10.3766	6.51963	14.2335	OK	9.3857	6.0203	12.7511	OK
XLOC_000874	ENODL22	TSS1061	1:6128822-6129508	0	0	0	OK	0	0	0	OK	0	0	0	OK	0	0	0	OK
XLOC_000875	BETA-TIP	TSS1062	1:6130024-6135345	0.229944	0	0.968471	OK	0.0363471	0	0.227815	OK	0.120344	0	0.537718	OK	0.0386753	0	0.311015	OK
XLOC_000876	WBC11	TSS1063	1:6142530-6148940	47.8654	35.0905	60.6403	OK	45.4026	32.739	58.0662	OK	33.2827	23.7127	42.8527	OK	38.8139	27.9217	49.706	OK
XLOC_000877	AT1G17860	TSS1064	1:6149300-6152222	126.515	91.0419	161.988	OK	37.4012	25.8546	48.9477	OK	127.033	93.6048	160.462	OK	50.0897	35.7099	64.4695	OK
XLOC_000878	AT1G17910	TSS1065	1:6159125-6161615	0	0	0	OK	0.0333151	0	0.128032	OK	0	0	0	OK	0.0165773	0	0.11175	OK
XLOC_000879	MYB52	TSS1066	1:6177616-6179289	1.40451	0.418341	2.39067	OK	1.77807	0.673329	2.88282	OK	1.60323	0.539092	2.66737	OK	1.42991	0.442856	2.41696	OK
XLOC_000880	AT1G17970	TSS1067	1:6184903-6187472	9.04016	6.13103	11.9493	OK	13.3459	9.46915	17.2227	OK	12.1101	8.45694	15.7633	OK	10.6367	7.3435	13.9299	OK
XLOC_000881	AT1G18010	TSS1068	1:6199897-6201484	0	0	0	OK	0	0	0	OK	0	0	0	OK	0	0	0	OK
XLOC_000882	AT1G18020	TSS1069	1:6202248-6203918	0	0	0	OK	0	0	0	OK	0.0807197	0	0.285738	OK	0.0366135	0	0.228891	OK
XLOC_000883	AT1G18030	TSS1070	1:6204249-6209515	11.1399	7.09502	15.1847	OK	7.80066	4.36037	11.241	OK	9.93679	6.04892	13.8247	OK	7.09458	4.03777	10.1514	OK
XLOC_000884	-	TSS1071	1:6220058-6221232	2.69511	1.28332	4.10691	OK	4.19033	2.31293	6.06773	OK	3.57342	1.87495	5.27188	OK	4.42816	2.46869	6.38763	OK
XLOC_000885	ATARCA	TSS1072	1:6222200-6224151	275.477	205.029	345.924	OK	443.957	327.171	560.743	OK	363.195	267.467	458.923	OK	522.689	383.865	661.512	OK
XLOC_000886	AT1G18090	TSS1073	1:6224485-6230188	1.95544	0.603295	3.30759	OK	4.552	2.68204	6.42196	OK	2.51449	0.959256	4.06973	OK	5.53657	3.43727	7.63586	OK
XLOC_000887	AT1G18130	TSS1074	1:6235894-6238799	0	0	0	OK	0.26212	0	0.764224	OK	0	0	0	OK	0	0	0	OK
XLOC_000888	AT1G18160	TSS1075,TSS1076	1:6248653-6254048	20.865	15.7246	26.0055	OK	13.0103	9.75938	16.2613	OK	16.9351	12.6285	21.2417	OK	13.6794	10.2356	17.1232	OK
XLOC_000889	AT1G18170	TSS1077	1:6254228-6255690	35.6695	26.209	45.1301	OK	45.4279	33.7625	57.0933	OK	38.2884	28.1719	48.4048	OK	32.5444	23.7556	41.3332	OK
XLOC_000890	AT1G18180	TSS1078	1:6255745-6261536	4.33642	1.07461	7.59823	OK	2.93554	0.4679	5.40318	OK	3.80476	0.862422	6.7471	OK	3.15065	0.348022	5.95328	OK
XLOC_000891	AT1G18280	TSS1079	1:6294332-6295364	0.267767	0	0.822326	OK	0	0	0	OK	0	0	0	OK	0	0	0	OK
XLOC_000892	AT1G18290	TSS1080	1:6297363-6298328	2.10253	0.766373	3.43869	OK	0.363776	0	0.859437	OK	3.07497	1.36082	4.78913	OK	0.641297	0	1.35628	OK
XLOC_000893	NUDT4	TSS1081	1:6299686-6301086	10.8519	7.07453	14.6293	OK	4.94881	2.76734	7.13028	OK	16.9296	11.7044	22.1548	OK	4.71695	2.58782	6.84608	OK
XLOC_000894	AT1G18320	TSS1082	1:6304359-6305689	0.540631	0	1.34067	OK	1.39455	0.126024	2.66307	OK	1.23542	0.02545	2.44539	OK	3.99488	1.63562	6.35415	OK
XLOC_000895	MKK7	TSS1083	1:6315650-6319427	0.249182	0	0.965761	OK	0.899785	0	2.55706	OK	0.318329	0	1.08304	OK	0.63219	0	1.88804	OK
XLOC_000896	AT1G18390	TSS1084,TSS1085,TSS1086	1:6325641-6330098	7.41136	5.17718	9.64554	OK	3.78687	2.41546	5.15828	OK	6.41658	4.39381	8.43934	OK	5.09176	3.42442	6.75909	OK
XLOC_000897	BEE1	TSS1087	1:6331397-6333743	41.8093	30.9985	52.62	OK	5.52824	3.10502	7.95145	OK	31.1159	22.5634	39.6684	OK	7.95636	4.86027	11.0525	OK
XLOC_000898	AT1G18420,AT1G18440	TSS1088,TSS1089	1:6343045-6347910	17.709	11.9215	23.4965	OK	24.7954	17.4367	32.1541	OK	18.352	12.4687	24.2354	OK	22.07	15.1962	28.9437	OK
XLOC_000899	ARP4	TSS1090	1:6348106-6351981	33.115	24.8479	41.382	OK	29.0076	21.6766	36.3386	OK	30.0983	22.4332	37.7633	OK	31.7017	23.7784	39.6251	OK
XLOC_000900	AT1G18460	TSS1091	1:6352469-6356113	26.5349	20.0073	33.0626	OK	17.7737	13.2496	22.2977	OK	18.5025	13.7932	23.2118	OK	15.7385	11.6877	19.7893	OK
XLOC_000901	AT1G18480	TSS1092	1:6361628-6363007	12.9866	9.09641	16.8768	OK	16.6555	11.9564	21.3546	OK	16.4969	11.8037	21.19	OK	18.7563	13.5856	23.9269	OK
XLOC_000902	AT1G18485,AT1G18486,AT1G18490	TSS1093,TSS1094,TSS1095	1:6363095-6368849	9.16302	5.5216	12.8044	OK	14.4614	10.3861	18.5367	OK	11.9323	8.2141	15.6505	OK	13.0289	9.25652	16.8012	OK
XLOC_000903	MAML-4	TSS1096,TSS1097	1:6369255-6373084	53.9846	40.6204	67.3488	OK	54.4944	41.1103	67.8784	OK	52.6509	38.5279	66.7738	OK	59.6257	44.9376	74.3138	OK
XLOC_000904	TET16	TSS1098	1:6373294-6374090	0	0	0	OK	0	0	0	OK	0	0	0	OK	0	0	0	OK
XLOC_000905	TET11	TSS1099	1:6374931-6376316	0	0	0	OK	0	0	0	OK	0	0	0	OK	0.0413618	0	0.254273	OK
XLOC_000906	AT1G18530	TSS1100	1:6376782-6377256	0	0	0	OK	0	0	0	OK	0	0	0	OK	0	0	0	OK
XLOC_000907	AT1G18560	TSS1101,TSS1102	1:6385448-6388184	2.60962	1.53988	3.67935	OK	2.60672	1.55071	3.66272	OK	2.56659	1.50456	3.62863	OK	2.33964	1.342	3.33729	OK
XLOC_000908	MYB51	TSS1103	1:6389410-6391267	9.95565	6.91987	12.9914	OK	4.03309	2.43548	5.63069	OK	10.3843	7.12427	13.6444	OK	6.51778	4.27965	8.7559	OK
XLOC_000909	GAUT11	TSS1104	1:6395863-6398239	9.02162	6.39734	11.6459	OK	11.2314	8.12118	14.3416	OK	9.68498	6.96033	12.4096	OK	9.55473	6.822	12.2875	OK
XLOC_000910	SOT17	TSS1105	1:6398579-6399942	17.2261	12.3771	22.0751	OK	24.6571	18.1466	31.1676	OK	26.4478	19.0305	33.865	OK	27.8646	20.6237	35.1055	OK
XLOC_000911	RBL12	TSS1106	1:6400403-6402791	11.4136	7.89335	14.9338	OK	16.4383	11.8553	21.0212	OK	12.3278	8.64725	16.0084	OK	17.134	12.3405	21.9274	OK
XLOC_000912	AT1G18610	TSS1107,TSS1108	1:6405618-6409386	3.43497	2.11355	4.75639	OK	4.6198	3.02333	6.21628	OK	3.07143	1.82965	4.3132	OK	4.56711	2.98273	6.1515	OK
XLOC_000913	AT1G18620	TSS1109,TSS1110,TSS1111,TSS1112	1:6409575-6414451	22.2479	16.7331	27.7628	OK	23.6736	17.8122	29.535	OK	20.1417	15.0925	25.1909	OK	16.8634	12.6671	21.0598	OK
XLOC_000914	GR-RBP6	TSS1113	1:6414724-6418690	16.5409	6.25498	26.8268	OK	26.6718	14.6442	38.6994	OK	17.3089	7.42539	27.1924	OK	32.956	18.255	47.6569	OK
XLOC_000915	AT1G18660	TSS1114,TSS1115	1:6421116-6425880	24.496	18.2815	30.7104	OK	27.6288	20.7041	34.5534	OK	26.8385	20.0892	33.5878	OK	26.7363	20.0549	33.4177	OK
XLOC_000916	AT1G18690	TSS1116,TSS1117	1:6431937-6437186	4.1566	2.45522	5.85798	OK	2.76241	1.43381	4.09102	OK	3.53823	2.12911	4.94735	OK	3.3085	1.58135	5.03564	OK
XLOC_000917	AT1G18700	TSS1118,TSS1119	1:6437476-6444076	18.3128	13.632	22.9936	OK	16.6362	12.386	20.8863	OK	18.2749	13.6017	22.948	OK	16.0824	11.9388	20.226	OK
XLOC_000918	MYB47	TSS1120	1:6450593-6453114	4.85806	2.73602	6.9801	OK	4.59718	2.56194	6.63243	OK	5.54157	3.21179	7.87135	OK	5.50172	3.15771	7.84572	OK
XLOC_000919	NDF6	TSS1121	1:6460597-6462224	170.206	128.233	212.179	OK	211.993	159.792	264.193	OK	198.314	149.214	247.413	OK	158.383	119.079	197.687	OK
XLOC_000920	AT1G18740	TSS1122	1:6463921-6465476	42.225	31.8087	52.6413	OK	24.2812	17.9996	30.5628	OK	45.6012	34.2781	56.9243	OK	22.7334	16.8021	28.6646	OK
XLOC_000921	AGL65	TSS1123,TSS1124	1:6466694-6469984	2.99008	1.39277	4.58738	OK	1.77897	0.816112	2.74183	OK	3.04101	1.66598	4.41604	OK	2.16492	1.01971	3.31014	OK
XLOC_000922	AT1G18773	TSS1125	1:6474801-6475904	4.91788	2.25244	7.58331	OK	3.12015	1.22998	5.01033	OK	3.23235	1.26018	5.20452	OK	3.20735	1.2224	5.1923	OK
XLOC_000923	AT1G18830	TSS1126	1:6489239-6494639	0.0863981	0	0.242019	OK	14.6325	10.9823	18.2827	OK	0.156742	0	0.347499	OK	16.2199	12.2101	20.2296	OK
XLOC_000924	WRKY61	TSS1127,TSS1128	1:6508862-6511372	3.07047	1.67675	4.46419	OK	0.318888	0	0.722954	OK	2.38787	1.25796	3.51778	OK	0.158581	0	0.473095	OK
XLOC_000925	ICS2	TSS1129,TSS1130	1:6515363-6519485	2.39074	1.28303	3.49845	OK	10.404	7.34198	13.466	OK	3.66431	2.15794	5.17067	OK	6.96444	4.70575	9.22314	OK
XLOC_000926	AT1G18880	TSS1131	1:6520747-6525962	8.13509	2.86836	13.4018	OK	7.63632	3.21721	12.0554	OK	8.38493	2.53712	14.2327	OK	7.3709	2.56616	12.1756	OK
XLOC_000927	AT1G18900	TSS1132	1:6528983-6538168	4.97679	2.83758	7.116	OK	6.71139	4.54354	8.87925	OK	6.96241	4.42812	9.49671	OK	9.0154	6.18717	11.8436	OK
XLOC_000928	AT1G18940	TSS1133	1:6543851-6545592	0.687188	0.142405	1.23197	OK	0.72649	0.165178	1.2878	OK	0.943854	0.297632	1.59008	OK	0.554507	0.0568975	1.05212	OK
XLOC_000929	AT1G18950	TSS1134,TSS1135	1:6546215-6552035	13.4745	9.94861	17.0005	OK	14.4096	10.7509	18.0684	OK	13.425	9.99589	16.854	OK	14.8663	11.0202	18.7124	OK
XLOC_000930	AT1G18960	TSS1136	1:6552751-6553940	0	0	0	OK	0.0430073	0	0.264059	OK	0.131545	0	0.474949	OK	0.0438854	0	0.267434	OK
XLOC_000931	AT1G19010	TSS1137,TSS1138	1:6565493-6567525	4.44609	2.53087	6.36131	OK	5.13955	3.00658	7.27252	OK	5.04669	2.96014	7.13325	OK	5.44752	3.24204	7.65299	OK
XLOC_000932	AT1G19020	TSS1139	1:6568072-6568597	132.402	98.6317	166.173	OK	23.3473	14.6048	32.0898	OK	108.302	78.1916	138.412	OK	28.6425	18.4258	38.8592	OK
XLOC_000933	AT1G19025	TSS1140,TSS1141	1:6568729-6570939	1.66989	0.835338	2.50444	OK	2.07443	1.09616	3.0527	OK	1.85885	0.93168	2.78603	OK	1.92046	0.986065	2.85485	OK
XLOC_000934	AT1G19040	TSS1142	1:6576894-6577413	0	0	0	OK	0	0	0	OK	0	0	0	OK	0	0	0	OK
XLOC_000935	AT1G19070,TTN10	TSS1143,TSS1144	1:6584199-6586517	6.72009	1.05051	12.3897	OK	12.4669	0	26.48	OK	10.2338	0	21.4482	OK	8.22423	4.70262	11.7458	OK
XLOC_000936	AT1G19086	TSS1145	1:6588541-6589338	0	0	0	OK	0	0	0	OK	0	0	0	OK	0	0	0	OK
XLOC_000937	RKF2	TSS1146	1:6590244-6592816	0	0	0	OK	0	0	0	OK	0	0	0	OK	0	0	0	OK
XLOC_000938	AT1G19100	TSS1147	1:6594887-6601387	4.20603	2.81008	5.60197	OK	6.60152	4.63816	8.56488	OK	5.45576	3.76627	7.14525	OK	6.76341	4.76386	8.76296	OK
XLOC_000939	AT1G19110	TSS1148	1:6602118-6605926	27.0535	20.3744	33.7326	OK	18.8642	14.1695	23.559	OK	23.927	18.0664	29.7877	OK	18.3503	13.7802	22.9203	OK
XLOC_000940	AT1G19115	TSS1149	1:6606236-6607943	0.192915	0	0.850582	OK	0	0	0	OK	0.307932	0	0.947662	OK	0.0631466	0	0.524576	OK
XLOC_000941	AT1G19120	TSS1150	1:6608114-6610662	34.7017	21.3194	48.084	OK	33.5375	17.8893	49.1858	OK	41.0723	25.8508	56.2938	OK	33.5142	19.1921	47.8363	OK
XLOC_000942	LHCA6	TSS1151	1:6612748-6613972	106.534	80.4011	132.666	OK	100.354	75.7628	124.945	OK	135.735	101.904	169.567	OK	75.4367	56.8708	94.0026	OK
XLOC_000943	AT1G19170	TSS1152	1:6616642-6618986	10.1965	7.17603	13.217	OK	8.09467	5.54093	10.6484	OK	9.08912	6.28876	11.8895	OK	6.94035	4.64636	9.23434	OK
XLOC_000944	JAZ1	TSS1153	1:6622093-6623620	103.997	78.5059	129.487	OK	21.2568	15.481	27.0327	OK	152.273	111.035	193.511	OK	31.4734	23.3682	39.5787	OK
XLOC_000945	AT1G19190	TSS1154	1:6623875-6624977	2.47512	1.06751	3.88272	OK	1.26618	0.332001	2.20037	OK	1.17219	0.260198	2.08418	OK	1.19913	0.314845	2.08342	OK
XLOC_000946	AT1G19230	TSS1155,TSS1156	1:6643205-6653114	3.4765	2.145	4.80799	OK	3.79073	1.58709	5.99438	OK	2.7406	0.859743	4.62145	OK	3.65097	1.70046	5.60147	OK
XLOC_000947	AT1G19290,DA1	TSS1157,TSS1158	1:6662500-6669591	8.38296	5.90078	10.8651	OK	7.07486	4.83469	9.31502	OK	7.78662	5.26793	10.3053	OK	8.08937	4.86994	11.3088	OK
XLOC_000948	AT1G19320	TSS1159	1:6679280-6680252	1.29824	0.226075	2.37041	OK	0.643099	0	1.38495	OK	2.22489	0.75777	3.692	OK	0.573729	0	1.25269	OK
XLOC_000949	AT1G19340	TSS1160	1:6684750-6687121	1.31848	0.51019	2.12677	OK	2.83458	1.54646	4.12271	OK	3.12534	1.72771	4.52297	OK	2.63746	1.39287	3.88205	OK
XLOC_000950	BES1	TSS1161,TSS1162	1:6688521-6690414	97.036	73.1356	120.936	OK	120.899	90.4923	151.305	OK	93.7527	70.3801	117.125	OK	103.732	78.1251	129.339	OK
XLOC_000951	AT1G19380	TSS1163	1:6698057-6698824	131.504	99.0954	163.913	OK	13.4937	8.2328	18.7547	OK	109.213	81.3316	137.094	OK	21.7437	14.2395	29.248	OK
XLOC_000952	AT1G19394,AT1G19396,AT1G19397	TSS1164,TSS1165,TSS1166	1:6709674-6711935	16.5928	5.92967	27.2559	OK	11.0026	3.14999	18.8551	OK	21.9051	10.9368	32.8735	OK	8.50288	2.75951	14.2463	OK
XLOC_000953	-	TSS1167	1:6718589-6719358	1.7481	0.361188	3.13501	OK	1.445	0.210924	2.67907	OK	2.57819	0.848022	4.30835	OK	1.58879	0.258937	2.91865	OK
XLOC_000954	KCS4	TSS1168	1:6728983-6730931	12.7124	9.20249	16.2222	OK	18.748	13.8191	23.677	OK	17.7614	13.1009	22.4219	OK	19.4405	14.4195	24.4614	OK
XLOC_000955	AT1G19460	TSS1169	1:6738483-6739734	0	0	0	OK	0	0	0	OK	0	0	0	OK	0	0	0	OK
XLOC_000956	AT1G19470	TSS1170	1:6741295-6742534	0	0	0	OK	0	0	0	OK	0.0698531	0	0.25225	OK	0	0	0	OK
XLOC_000957	AT1G19480	TSS1171	1:6744352-6746408	4.15702	2.4942	5.81985	OK	5.57823	3.54648	7.60998	OK	4.15059	2.51059	5.79059	OK	5.42237	3.45283	7.39192	OK
XLOC_000958	AT1G19485	TSS1172	1:6746777-6751582	11.2392	8.25558	14.2229	OK	8.89175	6.40316	11.3803	OK	10.5424	7.70677	13.3779	OK	10.1335	7.39602	12.871	OK
XLOC_000959	NFD5	TSS1173	1:6759964-6762778	13.2404	9.76921	16.7116	OK	22.4262	16.8439	28.0086	OK	16.0959	11.9639	20.2279	OK	28.5073	21.4962	35.5183	OK
XLOC_000960	AT1G19530	TSS1174	1:6763914-6764971	49.2721	35.7955	62.7488	OK	0.700385	0	1.59546	OK	27.0937	18.3278	35.8596	OK	1.48085	0.175038	2.78667	OK
XLOC_000961	AT1G19540	TSS1175	1:6765666-6767341	9.99149	6.44107	13.5419	OK	2.27454	0.954288	3.59479	OK	5.94694	3.43741	8.45647	OK	2.37242	1.00544	3.7394	OK
XLOC_000962	GAMMA CA1	TSS1176	1:6774759-6777456	28.5128	21.1376	35.888	OK	26.2469	19.3921	33.1017	OK	27.9314	20.6909	35.172	OK	27.5907	20.4303	34.7512	OK
XLOC_000963	AT1G19600	TSS1177	1:6778987-6781173	36.8311	27.5852	46.077	OK	35.2179	26.3104	44.1253	OK	42.8738	32.2132	53.5344	OK	43.1113	32.4266	53.796	OK
XLOC_000964	AT1G19620	TSS1178	1:6784019-6785075	1.4324	0.364836	2.49996	OK	1.20092	0.237382	2.16446	OK	1.3537	0.292929	2.41446	OK	1.14708	0.209726	2.08443	OK
XLOC_000965	AT1G19680	TSS1179	1:6805456-6809569	18.022	12.5572	23.4868	OK	12.2629	7.9238	16.602	OK	14.6766	10.2546	19.0986	OK	13.3566	9.01333	17.6999	OK
XLOC_000966	AT1G19710	TSS1180	1:6814792-6822781	7.14809	0	14.3533	OK	8.53593	0.290783	16.7811	OK	7.88114	0.296469	15.4658	OK	7.51231	0.552633	14.472	OK
XLOC_000967	AT1G19740	TSS1181	1:6824321-6825459	85.3296	64.3917	106.268	OK	118.331	89.2774	147.384	OK	93.1854	69.9332	116.438	OK	92.5424	69.8607	115.224	OK
XLOC_000968	AT1G19750	TSS1182	1:6826996-6830063	0.157971	0	0.469496	OK	0.298606	0	0.67252	OK	0.456135	0	0.917805	OK	0.323568	0	0.702331	OK
XLOC_000969	PUP14	TSS1183	1:6832346-6833837	143.92	108.052	179.787	OK	44.2931	33.2308	55.3554	OK	150.845	110.011	191.68	OK	35.5603	26.5682	44.5524	OK
XLOC_000970	TGD1	TSS1184	1:6846368-6848103	23.1174	17.0292	29.2056	OK	28.9127	21.421	36.4044	OK	27.6911	20.5001	34.8822	OK	30.7586	22.8314	38.6859	OK
XLOC_000971	AT1G19830	TSS1185	1:6852154-6852872	0.590686	0	1.35869	OK	1.58633	0.223282	2.94938	OK	0.545792	0	1.30649	OK	1.05502	0	2.14293	OK
XLOC_000972	MP	TSS1186,TSS1187	1:6886678-6891374	9.43435	6.97424	11.8945	OK	11.8708	8.83135	14.9102	OK	9.13691	6.72754	11.5463	OK	12.2653	9.14003	15.3905	OK
XLOC_000973	MGH3	TSS1188	1:6905033-6906018	0	0	0	OK	0	0	0	OK	0	0	0	OK	0	0	0	OK
XLOC_000974	AVA-P2	TSS1189	1:6913228-6914594	267.763	201.09	334.436	OK	240.163	180.638	299.688	OK	244.245	183.691	304.799	OK	223.07	167.71	278.43	OK
XLOC_000975	AT1G19930	TSS1190	1:6917019-6918138	0	0	0	OK	0	0	0	OK	0	0	0	OK	0	0	0	OK
XLOC_000976	HVA22H	TSS1191	1:6924183-6926724	4.97737	2.98894	6.96579	OK	6.75666	4.30753	9.20579	OK	4.18637	2.41514	5.95761	OK	7.68584	4.99074	10.3809	OK
XLOC_000977	AT1G19960	TSS1192	1:6928038-6928463	35.9086	22.2726	49.5446	OK	16.9533	8.93739	24.9693	OK	35.9806	22.5346	49.4266	OK	11.4286	4.98567	17.8715	OK
XLOC_000978	AT1G19980	TSS1193	1:6933015-6935002	3.51517	2.01244	5.0179	OK	3.6985	2.15145	5.24555	OK	3.63417	2.1019	5.16645	OK	3.65113	2.11251	5.18974	OK
XLOC_000979	AT1G19990	TSS1194	1:6935217-6936693	10.0199	6.21483	13.8249	OK	15.7745	10.5462	21.0029	OK	14.6176	9.62875	19.6065	OK	16.1308	10.8218	21.4398	OK
XLOC_000980	FNR2	TSS1195	1:6942716-6945018	379.898	281.242	478.554	OK	692.84	503.815	881.865	OK	525.644	375.306	675.981	OK	541.19	395.156	687.225	OK
XLOC_000981	AT1G20030	TSS1196,TSS1197	1:6945424-6947344	5.94006	3.83141	8.04871	OK	8.44249	5.64569	11.2393	OK	5.03859	3.07441	7.00277	OK	5.61018	3.54419	7.67616	OK
XLOC_000982	HYD1	TSS1198	1:6949042-6950319	62.2599	46.645	77.8748	OK	69.9884	52.6505	87.3262	OK	67.4669	50.6655	84.2683	OK	63.7038	47.7058	79.7018	OK
XLOC_000983	AT1G20065	TSS1199	1:6956520-6959151	0.289077	0	1.40164	OK	0.947269	0	3.06176	OK	0.719149	0	2.17227	OK	0.389477	0	1.54072	OK
XLOC_000984	SYTB	TSS1200	1:6962131-6965045	0.0666407	0	0.242954	OK	0.146059	0	0.370789	OK	0.0687499	0	0.253522	OK	0.0910973	0	0.292788	OK
XLOC_000985	ROP2	TSS1201	1:6966921-6968933	69.2171	52.2364	86.1978	OK	54.1788	40.7717	67.5859	OK	62.6879	47.1895	78.1864	OK	48.4018	36.3317	60.4718	OK
XLOC_000986	AT1G20110	TSS1202	1:6971442-6974835	57.7394	43.562	71.9168	OK	38.8551	29.3432	48.3671	OK	49.8202	37.6669	61.9735	OK	40.3507	30.5183	50.1832	OK
XLOC_000987	AT1G20120	TSS1203	1:6975387-6977264	0.145723	0	0.373778	OK	0.364638	0	0.746399	OK	0.319095	0	0.70241	OK	0.375587	0	0.771127	OK
XLOC_000988	AT1G20130	TSS1204,TSS1205	1:6977752-6980241	0	0	0	OK	0	0	0	OK	0.0215208	0	0.190371	OK	0	0	0	OK
XLOC_000989	AT1G20132	TSS1206	1:6981263-6983627	0	0	0	OK	0	0	0	OK	0	0	0	OK	0	0	0	OK
XLOC_000990	AT1G20135	TSS1207	1:6984123-6985498	0	0	0	OK	0	0	0	OK	0	0	0	OK	0	0	0	OK
XLOC_000991	SK4	TSS1208	1:6986357-6987270	10.5258	6.29094	14.7607	OK	15.3132	9.84895	20.7774	OK	12.1746	7.50827	16.8409	OK	18.402	12.1543	24.6497	OK
XLOC_000992	AT1G20180	TSS1209,TSS1210	1:6996209-6997943	0.0836597	0	0.344789	OK	0.128238	0	0.460742	OK	0.0833626	0	0.345611	OK	0.0300606	0	0.277233	OK
XLOC_000993	AT1G20230	TSS1211	1:7009569-7011924	1.00612	0.431506	1.58074	OK	2.29949	1.32413	3.27486	OK	1.46203	0.740432	2.18363	OK	2.69871	1.61023	3.78719	OK
XLOC_000994	AT1G20260	TSS1212	1:7016692-7020590	114.454	85.9191	142.99	OK	136.324	101.979	170.669	OK	117.825	88.128	147.522	OK	120.086	89.7657	150.405	OK
XLOC_000995	AT1G20280	TSS1213	1:7023828-7024212	0	0	0	OK	0	0	0	OK	0	0	0	OK	0	0	0	OK
XLOC_000996	AT1G20300	TSS1214	1:7025547-7031535	4.91152	3.17323	6.6498	OK	7.57865	5.21233	9.94498	OK	5.26081	3.38994	7.13167	OK	8.10967	5.61424	10.6051	OK
XLOC_000997	AT1G20310	TSS1215	1:7032289-7033208	1.55885	0.393569	2.72413	OK	0	0	0	OK	1.58819	0.390085	2.7863	OK	0.418895	0	0.977572	OK
XLOC_000998	TIM17-1	TSS1216	1:7043712-7044592	3.27399	1.43371	5.11427	OK	2.16488	0.717711	3.61205	OK	3.31328	1.45683	5.16972	OK	2.12691	0.722881	3.53094	OK
XLOC_000999	AT1G20380	TSS1217,TSS1218	1:7061534-7065178	2.48697	1.44564	3.52831	OK	3.69171	2.32836	5.05505	OK	3.88238	2.49662	5.26813	OK	4.33082	2.836	5.82564	OK
XLOC_001000	AT1G20400	TSS1219	1:7065495-7075838	15.539	11.6822	19.3959	OK	6.02845	4.48423	7.57267	OK	19.0429	14.0634	24.0224	OK	9.19021	6.90302	11.4774	OK
XLOC_001001	AT1G20400	TSS1220	1:7065495-7075838	1.96121	0	7.283	OK	0.24757	0	1.48704	OK	1.46621	0	8.13398	OK	0.563426	0	2.4159	OK
XLOC_001002	AT1G20405	TSS1221	1:7077166-7077606	0.297482	0	1.06004	OK	0	0	0	OK	0	0	0	OK	0	0	0	OK
XLOC_001003	AT1G20460	TSS1222	1:7091360-7092993	9.13102	3.88931	14.3727	OK	6.62529	2.45753	10.7931	OK	11.9745	5.71923	18.2297	OK	8.66715	3.58593	13.7484	OK
XLOC_001004	AT1G20470	TSS1223	1:7094259-7097118	5.85441	0.315672	11.3932	OK	4.74063	1.0833	8.39795	OK	4.85076	0.157536	9.54399	OK	4.97457	1.39954	8.5496	OK
XLOC_001005	AT1G20540	TSS1224	1:7112610-7118276	18.9467	13.1062	24.7872	OK	16.5905	11.4191	21.7619	OK	19.5878	13.6773	25.4982	OK	17.3062	11.8147	22.7977	OK
XLOC_001006	AT1G20580	TSS1225	1:7128883-7130642	73.4522	54.7734	92.131	OK	88.1302	66.141	110.119	OK	85.6084	64.0068	107.21	OK	99.1275	74.4476	123.807	OK
XLOC_001007	AT1G20600	TSS1226	1:7133110-7134416	0	0	0	OK	0	0	0	OK	0	0	0	OK	0	0	0	OK
XLOC_001008	CAT3	TSS1227,TSS1228	1:7143066-7146540	716.65	512.714	920.586	OK	1387.26	949.904	1824.61	OK	854.826	600.824	1108.83	OK	1046.54	717.792	1375.29	OK
XLOC_001009	CAT1	TSS1229	1:7146635-7149977	48.5091	36.6485	60.3696	OK	60.1442	45.382	74.9064	OK	44.6687	33.6929	55.6445	OK	52.2865	39.4815	65.0914	OK
XLOC_001010	AT1G20640	TSS1230,TSS1231	1:7154409-7158218	8.34238	6.07012	10.6146	OK	6.86544	4.94054	8.79033	OK	6.23447	4.45965	8.00929	OK	5.59118	3.95385	7.2285	OK
XLOC_001011	AT1G20680	TSS1232	1:7169335-7170796	1.86299	0.638824	3.08715	OK	0.207584	0	0.709903	OK	0.271762	0	0.859467	OK	0.0453271	0	0.447245	OK
XLOC_001012	AT1G20690	TSS1233	1:7174437-7176377	1.94322	1.0101	2.87635	OK	1.50966	0.722112	2.29721	OK	3.15227	1.87921	4.42533	OK	1.64876	0.807478	2.49003	OK
XLOC_001013	HMGB2	TSS1234	1:7176774-7178820	169.202	127.461	210.944	OK	270.319	203.034	337.604	OK	232.922	174.777	291.067	OK	228.545	170.947	286.143	OK
XLOC_001014	HMGB3	TSS1235	1:7179451-7181499	122.772	92.7713	152.773	OK	175.432	131.871	218.993	OK	164.225	123.719	204.731	OK	152.059	114.185	189.932	OK
XLOC_001015	WOX14	TSS1236	1:7182557-7184009	0.13004	0	0.471524	OK	0.596106	0	1.36238	OK	1.44174	0.209801	2.67369	OK	0.603416	0	1.39035	OK
XLOC_001016	WOX10	TSS1237	1:7184484-7185267	0	0	0	OK	0	0	0	OK	0	0	0	OK	0	0	0	OK
XLOC_001017	AT1G20730	TSS1238	1:7194255-7195575	0	0	0	OK	0	0	0	OK	0	0	0	OK	0	0	0	OK
XLOC_001018	AT1G20735	TSS1239	1:7197490-7198681	0	0	0	OK	0	0	0	OK	0	0	0	OK	0	0	0	OK
XLOC_001019	AT1G20740	TSS1240	1:7200393-7201538	0.0645651	0	0.356491	OK	0.106834	0	0.396884	OK	0	0	0	OK	0	0	0	OK
XLOC_001020	AT1G20760	TSS1241	1:7209368-7214993	19.0971	14.3877	23.8065	OK	18.0367	13.5789	22.4945	OK	17.6192	13.2702	21.9682	OK	16.9317	12.7494	21.1141	OK
XLOC_001021	SAUL1	TSS1242,TSS1243,TSS1244	1:7217025-7220788	15.2084	11.3353	19.0815	OK	7.10462	5.07295	9.13629	OK	12.8448	9.53637	16.1532	OK	7.78778	5.60178	9.97378	OK
XLOC_001022	AT1G20810	TSS1245	1:7232005-7233566	53.9571	40.1654	67.7489	OK	53.884	40.0601	67.7078	OK	56.9649	42.5024	71.4274	OK	43.6509	32.3112	54.9906	OK
XLOC_001023	AT1G20816	TSS1246	1:7233767-7235128	12.2506	7.48398	17.0171	OK	12.6958	7.85749	17.5341	OK	14.1684	8.90908	19.4277	OK	11.0004	6.58334	15.4175	OK
XLOC_001024	AT1G20823	TSS1247	1:7238799-7239669	11.8879	7.52252	16.2533	OK	14.1658	9.26844	19.0631	OK	9.63477	5.86302	13.4065	OK	8.8834	5.34106	12.4257	OK
XLOC_001025	MCD1	TSS1248	1:7242919-7244906	13.6924	9.47951	17.9052	OK	14.1167	9.83012	18.4034	OK	14.6075	10.1745	19.0404	OK	13.6272	9.45766	17.7968	OK
XLOC_001026	XCP2	TSS1249	1:7252173-7253731	75.8437	57.2253	94.4622	OK	69.7053	52.6003	86.8102	OK	76.5311	57.7709	95.2913	OK	61.3627	46.2211	76.5043	OK
XLOC_001027	AT1G20875	TSS1250	1:7259065-7261681	0	0	0	OK	0	0	0	OK	0	0	0	OK	0	0	0	OK
XLOC_001028	ESC	TSS1251	1:7272555-7274072	16.1123	11.6222	20.6023	OK	4.05019	2.3997	5.70067	OK	11.2045	7.77976	14.6292	OK	5.06262	3.13523	6.99001	OK
XLOC_001029	AT1G20920,AT1G20925	TSS1252,TSS1253	1:7285032-7292507	29.7725	22.4014	37.1435	OK	21.8808	16.4585	27.303	OK	30.1901	22.6661	37.7141	OK	23.9499	17.9818	29.918	OK
XLOC_001030	AT1G20967	TSS1254	1:7313080-7313227	0	0	0	OK	0	0	0	OK	0	0	0	OK	0	0	0	OK
XLOC_001031	AT1G20970	TSS1255	1:7313945-7319574	33.3763	25.0964	41.6561	OK	26.5218	20.0354	33.0081	OK	28.8428	21.7199	35.9656	OK	25.8513	19.5127	32.1898	OK
XLOC_001032	SPL14	TSS1256	1:7324587-7329385	27.359	20.6421	34.0759	OK	23.6813	17.8869	29.4758	OK	26.9418	20.2469	33.6367	OK	24.263	18.3186	30.2075	OK
XLOC_001033	AT1G21000	TSS1257	1:7337727-7339452	25.8528	19.0181	32.6875	OK	14.8447	10.447	19.2425	OK	20.5502	14.8477	26.2527	OK	17.2408	12.3082	22.1734	OK
XLOC_001034	AT1G21010	TSS1258	1:7346155-7346973	20.6392	14.0474	27.2309	OK	7.11951	3.98051	10.2585	OK	19.2469	13.0066	25.4873	OK	7.43332	4.17394	10.6927	OK
XLOC_001035	AT1G21050	TSS1259	1:7366774-7367678	45.9715	33.9903	57.9527	OK	15.3092	10.2354	20.383	OK	35.5372	25.4097	45.6647	OK	18.4354	12.5107	24.3601	OK
XLOC_001036	AT1G21060	TSS1260,TSS1261	1:7371665-7374110	7.04476	4.6547	9.43483	OK	10.7393	7.48379	13.9949	OK	5.52206	3.50896	7.53516	OK	9.17079	6.23995	12.1016	OK
XLOC_001037	AT1G21065	TSS1262	1:7374209-7375789	116.408	87.8366	144.979	OK	97.1535	72.9493	121.358	OK	104.225	78.4709	129.979	OK	85.66	64.2923	107.028	OK
XLOC_001038	AT1G21090	TSS1263	1:7384628-7386558	6.88326	4.36452	9.40201	OK	8.97398	5.93426	12.0137	OK	9.96331	6.63515	13.2915	OK	8.89137	5.85264	11.9301	OK
XLOC_001039	AT1G21140	TSS1264	1:7404382-7405281	2.40415	0.898805	3.90949	OK	2.79786	1.14466	4.45105	OK	2.73446	1.10927	4.35966	OK	1.0894	0.125419	2.05337	OK
XLOC_001040	SEC5B	TSS1265,TSS1266,TSS1267	1:7407954-7419643	8.15186	5.20652	11.0972	OK	8.54105	5.42233	11.6598	OK	7.36777	4.50514	10.2304	OK	8.9984	5.90957	12.0872	OK
XLOC_001041	AT1G21200	TSS1268	1:7421150-7423852	6.21627	4.10628	8.32627	OK	4.93825	3.13246	6.74403	OK	6.83883	4.57378	9.10389	OK	6.13804	4.04153	8.23454	OK
XLOC_001042	WAK4	TSS1269	1:7424105-7427041	0.148724	0	0.328147	OK	0	0	0	OK	0.0618829	0	0.207148	OK	0	0	0	OK
XLOC_001043	WAK5	TSS1270	1:7429979-7432346	0	0	0	OK	0	0	0	OK	0	0	0	OK	0	0	0	OK
XLOC_001044	WAK3	TSS1271	1:7434302-7436830	0	0	0	OK	0.271232	0.00924995	0.533215	OK	0.0200868	0	0.112541	OK	0.724535	0.266943	1.18213	OK
XLOC_001045	AT1G21245	TSS1272	1:7436841-7437342	0	0	0	OK	0	0	0	OK	0	0	0	OK	0	0	0	OK
XLOC_001046	WAK1	TSS1273	1:7439265-7443001	1.20674	0.468927	1.94456	OK	6.62968	4.52616	8.7332	OK	1.51846	0.649283	2.38764	OK	21.6326	16.0196	27.2457	OK
XLOC_001047	WAK2	TSS1274	1:7444930-7448463	4.09696	2.32348	5.87044	OK	22.507	16.6303	28.3837	OK	6.17778	3.96204	8.39351	OK	18.4535	13.5601	23.3469	OK
XLOC_001048	AT1G21281	TSS1275	1:7448551-7448683	0	0	0	OK	0	0	0	OK	0	0	0	OK	0	0	0	OK
XLOC_001049	AT1G21323	TSS1276	1:7466693-7467359	0	0	0	OK	0	0	0	OK	0	0	0	OK	0	0	0	OK
XLOC_001050	AT1G21340	TSS1277	1:7476086-7476869	0.906543	0	1.86178	OK	0	0	0	OK	1.0846	0.0614607	2.10774	OK	0	0	0	OK
XLOC_001051	GLTP2	TSS1278	1:7481251-7483507	5.15795	2.89805	7.41785	OK	1.28246	0.328529	2.23639	OK	2.57999	1.12175	4.03822	OK	1.00907	0.18852	1.82961	OK
XLOC_001052	AT1G21370	TSS1279,TSS1280	1:7483780-7488713	13.2491	6.01427	20.484	OK	8.78713	4.13935	13.4349	OK	13.1075	6.14032	20.0746	OK	9.90621	4.52797	15.2844	OK
XLOC_001053	AT1G21395	TSS1281	1:7491964-7492339	0	0	0	OK	0	0	0	OK	0	0	0	OK	0	0	0	OK
XLOC_001054	AT1G21400	TSS1282,TSS1283	1:7493425-7496710	39.2236	29.6202	48.827	OK	13.2469	9.63325	16.8605	OK	25.0811	18.1238	32.0384	OK	13.0296	9.46479	16.5943	OK
XLOC_001055	SKP2A	TSS1284	1:7497140-7499579	13.173	9.2653	17.0807	OK	9.98756	6.79924	13.1759	OK	7.06575	4.52416	9.60733	OK	6.68507	4.28028	9.08987	OK
XLOC_001056	YUC11	TSS1285	1:7500844-7504265	0	0	0	OK	0	0	0	OK	0	0	0	OK	0	0	0	OK
XLOC_001057	SCL1	TSS1286	1:7508918-7511801	17.681	13.147	22.215	OK	13.5629	9.99644	17.1293	OK	14.0681	10.3737	17.7625	OK	11.962	8.74714	15.1769	OK
XLOC_001058	AT1G21560	TSS1287	1:7554783-7557060	13.1852	9.47768	16.8927	OK	13.3515	9.54674	17.1562	OK	13.0802	9.35751	16.8028	OK	13.5117	9.67587	17.3476	OK
XLOC_001059	AT1G21610	TSS1288	1:7573920-7578956	14.202	10.4939	17.9102	OK	11.1933	8.19743	14.1893	OK	12.668	9.2914	16.0447	OK	11.8709	8.73316	15.0086	OK
XLOC_001060	PUM20	TSS1289	1:7579128-7580171	0	0	0	OK	0	0	0	OK	0	0	0	OK	0.0541311	0	0.301956	OK
XLOC_001061	AT1G21630	TSS1290	1:7581083-7588151	29.2232	22.0912	36.3552	OK	26.8212	20.243	33.3994	OK	23.6401	17.8582	29.422	OK	26.172	19.7706	32.5734	OK
XLOC_001062	NADK2	TSS1291,TSS1292	1:7588413-7604229	26.3695	18.8895	33.8495	OK	28.5616	19.8143	37.309	OK	24.8543	17.6664	32.0423	OK	26.0083	17.9593	34.0573	OK
XLOC_001063	AT1G21660	TSS1293	1:7605665-7609065	22.7867	17.0063	28.5671	OK	24.5821	18.4348	30.7293	OK	24.8651	18.6543	31.076	OK	23.796	17.769	29.8231	OK
XLOC_001064	AT1G21670	TSS1294	1:7610397-7612682	11.3537	8.26634	14.4411	OK	23.6633	17.6851	29.6415	OK	14.1677	10.3007	18.0346	OK	17.5534	13.0126	22.0943	OK
XLOC_001065	AT1G21680	TSS1295	1:7613004-7615339	33.6659	25.4049	41.9269	OK	65.0684	48.5899	81.5469	OK	29.1076	21.5403	36.6749	OK	36.8992	27.54	46.2585	OK
XLOC_001066	EMB1968	TSS1296	1:7615613-7618605	17.2581	12.3496	22.1666	OK	20.2342	14.6506	25.8177	OK	16.9979	12.0815	21.9143	OK	23.0024	16.6717	29.333	OK
XLOC_001067	AT1G21695	TSS1297	1:7618939-7624136	1.09257	0	3.27038	OK	1.15045	0	3.30729	OK	1.04987	0	2.9438	OK	0.935606	0	2.87669	OK
XLOC_001068	OGG1	TSS1298	1:7624395-7626116	12.3666	8.61345	16.1197	OK	10.6418	7.2745	14.0092	OK	12.4276	8.63156	16.2237	OK	10.9987	7.51981	14.4776	OK
XLOC_001069	PBC1	TSS1299	1:7626282-7628262	101.037	76.2637	125.811	OK	109.89	82.9592	136.822	OK	99.7795	75.3049	124.254	OK	115.95	87.5425	144.357	OK
XLOC_001070	AT1G21722	TSS1300	1:7628455-7629252	0	0	0	OK	0	0	0	OK	0	0	0	OK	0	0	0	OK
XLOC_001071	AT1G21730	TSS1301	1:7630106-7636594	8.39982	6.15282	10.6468	OK	7.69017	5.60409	9.77624	OK	8.91448	6.54217	11.2868	OK	7.06132	5.10654	9.01611	OK
XLOC_001072	AT1G21740	TSS1302	1:7641579-7645078	4.60036	3.14343	6.0573	OK	4.29628	2.90904	5.68352	OK	3.78707	2.51166	5.06247	OK	4.18801	2.82549	5.55054	OK
XLOC_001073	PDIL1-1	TSS1303	1:7645699-7648841	82.6217	62.289	102.954	OK	121.782	91.2067	152.357	OK	91.7897	68.9588	114.621	OK	139.371	103.861	174.88	OK
XLOC_001074	AT1G21780,FBP7	TSS1304,TSS1305,TSS1306	1:7649190-7654015	50.758	37.2599	64.2561	OK	36.4184	26.2869	46.5498	OK	43.8184	31.7442	55.8927	OK	34.8524	24.8605	44.8444	OK
XLOC_001075	AT1G21790	TSS1307	1:7654183-7655883	17.0524	12.1074	21.9975	OK	7.93824	5.09652	10.78	OK	13.2475	9.07992	17.4152	OK	7.49072	4.74678	10.2347	OK
XLOC_001076	AT1G21835	TSS1308	1:7665663-7665936	0	0	0	OK	0	0	0	OK	0	0	0	OK	0	0	0	OK
XLOC_001077	UREF	TSS1309	1:7666459-7667758	5.10586	3.03926	7.17246	OK	4.55848	2.54714	6.56981	OK	5.78805	3.49013	8.08597	OK	3.65285	1.96938	5.33631	OK
XLOC_001078	AT1G21864	TSS1310	1:7675501-7675971	0	0	0	OK	0	0	0	OK	0	0	0	OK	0	0	0	OK
XLOC_001079	AT1G21866	TSS1311	1:7677498-7677959	0	0	0	OK	0	0	0	OK	0	0	0	OK	0	0	0	OK
XLOC_001080	GONST5	TSS1312	1:7678207-7679697	0.0907596	0	0.334125	OK	0	0	0	OK	0.0869335	0	0.329756	OK	0	0	0	OK
XLOC_001081	LYM1	TSS1313	1:7680480-7685662	16.9643	12.2938	21.6347	OK	24.9824	18.5286	31.4362	OK	20.0793	14.7525	25.4061	OK	27.1105	20.1665	34.0545	OK
XLOC_001082	AT1G21910	TSS1314	1:7696535-7697699	103.657	78.3272	128.988	OK	9.61642	6.23755	12.9953	OK	36.8662	26.8942	46.8381	OK	13.177	8.87366	17.4804	OK
XLOC_001083	AT1G21930	TSS1315	1:7712897-7714443	37.3146	25.1164	49.5127	OK	28.3706	18.4603	38.2808	OK	37.1762	24.8756	49.4768	OK	25.6844	16.2604	35.1084	OK
XLOC_001084	AT1G21960	TSS1316	1:7725971-7726586	0	0	0	OK	0	0	0	OK	0	0	0	OK	0	0	0	OK
XLOC_001085	AT1G21975	TSS1317	1:7732279-7732468	0	0	0	OK	0	0	0	OK	0	0	0	OK	0	0	0	OK
XLOC_001086	PIP5K1	TSS1318	1:7734738-7738661	34.2487	25.8682	42.6293	OK	13.5912	10.1212	17.0611	OK	23.1247	17.4285	28.821	OK	15.6708	11.7204	19.6211	OK
XLOC_001087	AT1G22000	TSS1319	1:7744188-7747785	0.0152772	0	0.102106	OK	0.0269051	0	0.113521	OK	0.0759375	0	0.202819	OK	0.0150363	0	0.101985	OK
XLOC_001088	AT1G22010	TSS1320	1:7749570-7750062	0	0	0	OK	0	0	0	OK	0	0	0	OK	0	0	0	OK
XLOC_001089	SHM6	TSS1321	1:7754301-7757882	11.5927	8.4879	14.6976	OK	12.4147	9.138	15.6914	OK	11.6236	8.48968	14.7576	OK	13.1615	9.71558	16.6073	OK
XLOC_001090	-	TSS1322	1:7765803-7766632	1.32554	0.189255	2.46182	OK	0.336811	0	0.945025	OK	1.22058	0.0930676	2.3481	OK	0.666417	0	1.47097	OK
XLOC_001091	AT1G22040	TSS1323	1:7767923-7770055	8.66364	6.00777	11.3195	OK	7.0721	4.79896	9.34525	OK	7.70914	5.26021	10.1581	OK	7.41295	5.02209	9.80381	OK
XLOC_001092	MUB6	TSS1324	1:7771669-7781499	7.71083	0	16.0473	OK	7.37704	0	15.1891	OK	7.4688	0.0492336	14.8884	OK	5.33595	0	11.9256	OK
XLOC_001093	AT1G22065	TSS1325	1:7785775-7786391	8.95607	4.73046	13.1817	OK	10.05	5.52473	14.5753	OK	8.7319	4.51161	12.9522	OK	8.65235	4.43453	12.8702	OK
XLOC_001094	AT1G22067	TSS1326	1:7787390-7787525	0	0	0	OK	0	0	0	OK	0	0	0	OK	0	0	0	OK
XLOC_001095	TGA3	TSS1327,TSS1328	1:7789347-7792114	10.5645	7.35987	13.7692	OK	20.0143	14.6191	25.4095	OK	15.8517	11.3851	20.3183	OK	24.8535	18.3672	31.3398	OK
XLOC_001096	emb2204	TSS1329	1:7795707-7797425	0	0	0	OK	0	0	0	OK	0	0	0	OK	0	0	0	OK
XLOC_001097	SULTR1	TSS1330	1:7818360-7821344	0.0813822	0	0.276223	OK	3.89884	2.42424	5.37345	OK	0.241008	0	0.512549	OK	3.57716	2.18295	4.97137	OK
XLOC_001098	AT1G22160	TSS1331	1:7823148-7823971	2.97202	1.03795	4.90609	OK	4.58946	2.06532	7.1136	OK	1.99137	0.446537	3.5362	OK	6.47503	3.25717	9.69289	OK
XLOC_001099	AT1G22170	TSS1332	1:7826288-7830392	7.59812	3.81156	11.3847	OK	6.98351	3.77502	10.192	OK	5.59652	2.32329	8.86976	OK	7.1436	4.05699	10.2302	OK
XLOC_001100	AT1G22190	TSS1333	1:7835781-7837288	54.2133	40.9201	67.5065	OK	11.8352	8.29123	15.3792	OK	32.7946	24.3902	41.199	OK	12.7171	8.98484	16.4495	OK
XLOC_001101	AT1G22210	TSS1334	1:7841517-7844056	0	0	0	OK	0	0	0	OK	0	0	0	OK	0	0	0	OK
XLOC_001102	AT1G22220	TSS1335	1:7846601-7847802	2.68028	1.27356	4.08699	OK	0.743613	0.093782	1.39344	OK	3.03844	1.52357	4.55331	OK	1.00572	0.24406	1.76738	OK
XLOC_001103	AT1G22230	TSS1336	1:7849860-7851122	5.82699	3.54577	8.1082	OK	3.46285	1.85574	5.06995	OK	5.63053	3.39701	7.86406	OK	3.31555	1.75507	4.87604	OK
XLOC_001104	PUM8	TSS1337	1:7853083-7854963	0	0	0	OK	0.101445	0	0.333694	OK	0	0	0	OK	0.137379	0	0.400129	OK
XLOC_001105	AT1G22250	TSS1338	1:7858863-7865249	29.1696	20.6204	37.7188	OK	7.05024	3.54052	10.56	OK	18.4299	12.176	24.6839	OK	7.06038	3.73412	10.3867	OK
XLOC_001106	AT1G22270	TSS1339	1:7865480-7866139	37.5102	26.3937	48.6267	OK	54.6623	39.84	69.4845	OK	48.6003	35.0313	62.1692	OK	57.8409	42.173	73.5087	OK
XLOC_001107	ZYP1b	TSS1340	1:7867132-7872618	0.173948	0	0.369801	OK	0.541596	0.18586	0.897332	OK	0.415568	0.106431	0.724704	OK	0.410581	0.111321	0.709842	OK
XLOC_001108	PAPP2C	TSS1341	1:7873866-7875878	43.8654	33.0144	54.7163	OK	19.2864	14.0053	24.5675	OK	41.6124	30.9471	52.2776	OK	23.2279	17.1107	29.3451	OK
XLOC_001109	AT1G22330	TSS1342	1:7886514-7889534	12.5538	8.54876	16.5589	OK	10.8643	7.36832	14.3602	OK	13.7119	9.03364	18.3902	OK	11.4557	7.78162	15.1297	OK
XLOC_001110	-	TSS1343	1:7892757-7894577	0	0	0	OK	1.54538	0	4.50474	OK	0.667241	0	1.92577	OK	2.86446	0	7.10173	OK
XLOC_001111	AT1G22410	TSS1344	1:7912045-7915003	80.0766	60.2876	99.8656	OK	125.469	93.917	157.021	OK	94.014	70.5265	117.502	OK	141.364	105.727	177.001	OK
XLOC_001112	AT1G22430	TSS1345	1:7919143-7921832	36.2275	27.1345	45.3204	OK	33.8929	25.3699	42.4159	OK	43.9969	33.1597	54.8342	OK	32.6594	24.3798	40.9391	OK
XLOC_001113	AT1G22440	TSS1346	1:7922427-7924944	17.3912	12.6021	22.1803	OK	5.00295	3.08142	6.92448	OK	17.9893	13.0486	22.9299	OK	4.47175	2.68356	6.25994	OK
XLOC_001114	COX6B	TSS1347	1:7925120-7927278	72.494	54.7203	90.2677	OK	93.0583	70.3049	115.812	OK	86.3836	64.9769	107.79	OK	100.121	75.5606	124.682	OK
XLOC_001115	AT1G22500	TSS1348	1:7949475-7952832	9.77536	5.91258	13.6381	OK	6.15212	3.11755	9.1867	OK	10.0657	5.02244	15.1089	OK	3.48897	1.29819	5.67974	OK
XLOC_001116	AT1G22540	TSS1349	1:7964041-7966436	7.11426	4.88829	9.34024	OK	8.70571	6.13443	11.277	OK	7.48067	5.15799	9.80334	OK	7.1786	4.93986	9.41733	OK
XLOC_001117	AGL87	TSS1350,TSS1351	1:7981739-7984334	12.9693	8.20533	17.7333	OK	21.6167	14.8908	28.3426	OK	21.2132	14.4036	28.0228	OK	22.8181	15.7503	29.8858	OK
XLOC_001118	AT1G22610	TSS1352	1:7994290-7997588	17.5675	13.2191	21.9159	OK	25.1362	18.9548	31.3177	OK	19.7726	14.8161	24.7292	OK	23.6031	17.8058	29.4005	OK
XLOC_001119	AT1G22630	TSS1353	1:8003314-8004304	49.2248	35.0646	63.385	OK	104.141	77.607	130.675	OK	78.2446	57.8287	98.6605	OK	77.597	57.2941	97.8998	OK
XLOC_001120	MYB3	TSS1354	1:8006186-8007428	23.0478	16.5457	29.55	OK	17.4262	12.1118	22.7405	OK	16.523	11.3452	21.7008	OK	15.875	10.9689	20.7812	OK
XLOC_001121	AT1G22651	TSS1355	1:8016125-8016287	0	0	0	OK	0	0	0	OK	0	0	0	OK	0	0	0	OK
XLOC_001122	AT1G22660	TSS1356	1:8017396-8021712	7.31962	5.02817	9.61107	OK	8.39042	5.91488	10.866	OK	6.93874	4.73925	9.13823	OK	9.19455	6.47439	11.9147	OK
XLOC_001123	AT1G22690	TSS1357	1:8027293-8029971	199.746	120.131	279.36	OK	253.163	151.858	354.469	OK	146.675	70.2766	223.073	OK	165.785	94.6622	236.908	OK
XLOC_001124	AT1G22730	TSS1358	1:8046148-8049039	13.7278	10.1803	17.2752	OK	14.612	10.8414	18.3827	OK	15.0213	11.1607	18.8819	OK	15.6858	11.6797	19.6919	OK
XLOC_001125	RABG3B	TSS1359	1:8049099-8050708	36.4022	26.7384	46.0659	OK	18.7983	12.9661	24.6305	OK	28.5695	20.6584	36.4805	OK	16.4877	11.1806	21.7947	OK
XLOC_001126	AT1G22750	TSS1360	1:8050859-8052930	38.3053	28.1337	48.477	OK	39.6409	29.2405	50.0413	OK	47.3747	34.9781	59.7712	OK	39.0416	28.714	49.3692	OK
XLOC_001127	PAB3	TSS1361	1:8055324-8059015	0	0	0	OK	0.0152849	0	0.103155	OK	0	0	0	OK	0	0	0	OK
XLOC_001128	GI	TSS1362	1:8061843-8067716	17.685	13.3362	22.0339	OK	26.3626	19.7334	32.9917	OK	22.4475	16.4764	28.4186	OK	20.6707	15.4096	25.9318	OK
XLOC_001129	PFL	TSS1363	1:8067863-8069342	227.804	171.884	283.725	OK	308.692	231.836	385.549	OK	272.788	204.689	340.887	OK	379.377	284.566	474.188	OK
XLOC_001130	AT1G22790	TSS1364	1:8069486-8071562	21.4814	15.4572	27.5056	OK	14.1656	9.7511	18.5801	OK	20.5831	14.7882	26.378	OK	16.1236	11.3137	20.9334	OK
XLOC_001131	AT1G22800	TSS1365	1:8071934-8075037	13.0535	8.9195	17.1875	OK	11.4723	7.99482	14.9497	OK	12.2981	7.9445	16.6517	OK	13.9894	9.9389	18.0399	OK
XLOC_001132	AT1G22830	TSS1366,TSS1367	1:8076572-8079116	3.14385	1.98381	4.30389	OK	1.62639	0.863594	2.38918	OK	4.46807	2.97381	5.96233	OK	1.70505	0.918258	2.49184	OK
XLOC_001133	CYTC-1	TSS1368	1:8079286-8082948	200.749	124.474	277.024	OK	221.148	137.2	305.096	OK	226.961	139.835	314.087	OK	273.9	178.564	369.236	OK
XLOC_001134	AT1G22860,AT1G22870	TSS1369,TSS1370,TSS1371	1:8083249-8094456	10.3978	6.70609	14.0896	OK	6.65573	4.68407	8.62738	OK	9.0595	6.45261	11.6664	OK	6.87461	4.44857	9.30065	OK
XLOC_001135	CEL5	TSS1372	1:8095501-8097709	5.66786	3.60859	7.72713	OK	2.71455	1.367	4.0621	OK	5.04191	3.13833	6.9455	OK	2.89182	1.64474	4.1389	OK
XLOC_001136	AT1G22882	TSS1373,TSS1374	1:8098664-8101351	14.9099	11.0578	18.7621	OK	10.5666	7.66943	13.4637	OK	14.8818	11.0126	18.7511	OK	11.4893	8.38763	14.5909	OK
XLOC_001137	AT1G22885	TSS1375	1:8101564-8102375	35.1428	22.7524	47.5332	OK	22.5415	13.5475	31.5355	OK	26.2233	16.2001	36.2466	OK	20.632	11.9549	29.3092	OK
XLOC_001138	AT1G22890	TSS1376,TSS1377	1:8102817-8103533	51.0502	35.8629	66.2375	OK	9.13698	4.50743	13.7665	OK	26.173	16.818	35.528	OK	7.25107	3.27234	11.2298	OK
XLOC_001139	AT1G22910	TSS1378,TSS1379	1:8105588-8108164	18.2497	13.127	23.3725	OK	16.3445	11.677	21.012	OK	14.7987	10.4087	19.1888	OK	14.2706	10.0591	18.4822	OK
XLOC_001140	AT1G22930	TSS1380,TSS1381	1:8117338-8122127	47.515	35.7027	59.3273	OK	32.7546	24.7376	40.7716	OK	36.54	27.4627	45.6173	OK	31.5747	23.8216	39.3278	OK
XLOC_001141	TH1	TSS1382	1:8122338-8127196	10.3972	6.88225	13.9121	OK	11.9263	7.62399	16.2286	OK	11.8655	7.54795	16.1831	OK	11.0915	6.68086	15.5022	OK
XLOC_001142	AT1G22990	TSS1383	1:8139164-8140202	4.19425	1.69066	6.69784	OK	2.31229	0.596518	4.02807	OK	1.37181	0.0864511	2.65717	OK	1.93798	0.306628	3.56933	OK
XLOC_001143	AT1G23000	TSS1384	1:8143403-8145070	4.0808	2.39602	5.76558	OK	5.88619	3.73893	8.03345	OK	4.81086	2.92657	6.69515	OK	5.17586	3.20263	7.14909	OK
XLOC_001144	LPR1	TSS1385	1:8147263-8149813	1.16144	0.5093	1.81358	OK	1.96729	1.05904	2.87554	OK	1.36867	0.650516	2.08682	OK	1.8604	0.982055	2.73875	OK
XLOC_001145	AT1G23030	TSS1386	1:8156645-8159077	24.3216	18.2483	30.3948	OK	18.1211	13.4666	22.7756	OK	17.8293	13.2231	22.4356	OK	17.0443	12.6293	21.4593	OK
XLOC_001146	AT1G23037	TSS1387	1:8162413-8163149	0	0	0	OK	0	0	0	OK	0	0	0	OK	0	0	0	OK
XLOC_001147	AT1G23040	TSS1388	1:8164860-8166694	21.2601	14.7962	27.7239	OK	10.653	6.67779	14.6282	OK	14.0835	9.3166	18.8504	OK	11.0315	6.94708	15.1159	OK
XLOC_001148	AT1G23050	TSS1389	1:8168442-8169267	15.0649	9.83443	20.2953	OK	5.74278	3.02739	8.45818	OK	10.0564	5.86995	14.2429	OK	4.16068	1.94071	6.38065	OK
XLOC_001149	AT1G23074	TSS1390	1:8177831-8177996	0	0	0	OK	0	0	0	OK	0	0	0	OK	0	0	0	OK
XLOC_001150	AT1G23100	TSS1391	1:8195775-8198331	10.1256	4.99678	15.2545	OK	24.0262	12.6383	35.4141	OK	13.7754	7.44023	20.1106	OK	44.1939	28.698	59.6898	OK
XLOC_001151	AT1G23120	TSS1392	1:8198719-8199557	6.0539	2.95683	9.15097	OK	2.54106	0.745472	4.33666	OK	3.30101	1.21929	5.38272	OK	2.98053	1.02393	4.93714	OK
XLOC_001152	AT1G23130	TSS1393	1:8200382-8201235	170.861	128.954	212.769	OK	590.941	438.399	743.483	OK	148.591	110.267	186.914	OK	403.515	301.88	505.149	OK
XLOC_001153	RALFL2	TSS1394	1:8203961-8204255	0	0	0	OK	0	0	0	OK	0	0	0	OK	0	0	0	OK
XLOC_001154	RALFL3	TSS1395	1:8205871-8206206	0	0	0	OK	0	0	0	OK	0	0	0	OK	0	0	0	OK
XLOC_001155	AT1G23150,CPuORF29	TSS1396,TSS1397	1:8206548-8207618	2.77233	0.675055	4.86961	OK	4.70203	1.74567	7.65839	OK	3.52148	1.24246	5.80051	OK	4.14004	1.70311	6.57698	OK
XLOC_001156	AT1G23160	TSS1398	1:8209231-8211325	0.142433	0	0.386368	OK	0	0	0	OK	0.0449249	0	0.171384	OK	0	0	0	OK
XLOC_001157	AT1G23170,AT1G23180	TSS1399,TSS1400,TSS1401	1:8212555-8219622	13.4314	9.66503	17.1978	OK	20.7974	15.3355	26.2594	OK	14.9753	10.7077	19.2429	OK	23.1943	17.3666	29.0219	OK
XLOC_001158	AT1G23190	TSS1402	1:8219868-8224469	51.1201	38.6159	63.6243	OK	90.3222	67.7929	112.851	OK	60.0606	45.2441	74.8771	OK	95.4875	71.6735	119.302	OK
XLOC_001159	AT1G23200	TSS1403	1:8227177-8229582	2.58276	1.45757	3.70795	OK	3.49979	2.11288	4.8867	OK	1.67063	0.805649	2.53561	OK	2.55649	1.44511	3.66788	OK
XLOC_001160	AT1G23201	TSS1404	1:8230208-8230775	0.218082	0	0.737582	OK	0.100451	0	0.527486	OK	0.110629	0	0.547638	OK	0	0	0	OK
XLOC_001161	GH9B6	TSS1405	1:8240173-8242129	0.229955	0	0.551487	OK	0.0246499	0	0.175509	OK	0.112078	0	0.363779	OK	0.0889607	0	0.316182	OK
XLOC_001162	AT1G23220,AT1G23230	TSS1406,TSS1407	1:8242394-8251955	22.5173	13.6723	31.3624	OK	28.4923	16.7695	40.2151	OK	26.961	13.9929	39.9291	OK	28.7934	17.2614	40.3255	OK
XLOC_001163	RPL27AB	TSS1408	1:8262983-8263587	237.945	178.941	296.949	OK	421.391	316.563	526.218	OK	329.133	246.715	411.551	OK	525.93	394.205	657.655	OK
XLOC_001164	AT1G23410	TSS1409	1:8314923-8315531	15.3359	9.20202	21.4697	OK	21.3433	13.7026	28.9839	OK	19.8542	12.5564	27.152	OK	28.1742	18.7446	37.6038	OK
XLOC_001165	INO	TSS1410	1:8317395-8319483	0	0	0	OK	0	0	0	OK	0	0	0	OK	0	0	0	OK
XLOC_001166	AT1G23440	TSS1411	1:8321679-8324240	63.8851	47.7976	79.9725	OK	49.7097	37.0014	62.418	OK	49.8005	36.9136	62.6874	OK	42.8993	31.8267	53.9718	OK
XLOC_001167	AT1G23450,AT1G23460	TSS1412,TSS1413,TSS1414	1:8324310-8329764	9.89683	6.71074	13.0829	OK	7.51554	4.84006	10.191	OK	9.97417	6.76427	13.1841	OK	7.66398	4.93526	10.3927	OK
XLOC_001168	AT1G23465	TSS1415	1:8329982-8332302	2.4233	0.106226	4.74037	OK	1.94238	0.365893	3.51887	OK	2.6039	0	5.48298	OK	2.12013	0.478803	3.76147	OK
XLOC_001169	CSLA03	TSS1416,TSS1417	1:8333019-8336385	12.9659	9.40636	16.5254	OK	10.4598	7.47247	13.4472	OK	14.2002	10.3961	18.0044	OK	9.73647	6.92902	12.5439	OK
XLOC_001170	ARF1	TSS1418	1:8336682-8338672	456.315	339.317	573.313	OK	214.317	161.175	267.459	OK	385.201	287.545	482.857	OK	236.107	177.375	294.839	OK
XLOC_001171	AT1G23500	TSS1419	1:8339667-8341072	0	0	0	OK	0	0	0	OK	0	0	0	OK	0	0	0	OK
XLOC_001172	AT1G23530	TSS1420	1:8345594-8346651	4.62783	2.52703	6.72863	OK	3.80309	1.93189	5.67429	OK	4.17555	2.20033	6.15076	OK	4.29835	2.29337	6.30332	OK
XLOC_001173	SRO2	TSS1421	1:8350792-8354503	1.21118	0.0247345	2.39763	OK	5.23611	3.05192	7.42031	OK	2.11443	0.714202	3.51467	OK	8.10077	5.15233	11.0492	OK
XLOC_001174	AT1G23710	TSS1422	1:8385250-8386426	15.449	10.7821	20.1159	OK	9.94985	6.5497	13.35	OK	17.1063	12.0169	22.1958	OK	10.1012	6.65491	13.5475	OK
XLOC_001175	AT1G23720	TSS1423,TSS1424	1:8388528-8391578	64.9825	48.5959	81.369	OK	3.4813	2.2817	4.68089	OK	49.6221	35.2326	64.0116	OK	3.44854	2.14262	4.75445	OK
XLOC_001176	AT1G23724	TSS1425	1:8393186-8393330	0	0	0	OK	0	0	0	OK	0	0	0	OK	0	0	0	OK
XLOC_001177	BCA3	TSS1426	1:8395556-8399749	2.7129	0	8.59028	OK	4.38656	0	12.2662	OK	2.32863	0	7.9826	OK	4.22311	0	11.2856	OK
XLOC_001178	AT1G23750	TSS1427	1:8400150-8401487	15.4858	9.97242	20.9991	OK	15.2505	10.1124	20.3886	OK	18.1241	12.1824	24.0659	OK	15.5773	10.256	20.8987	OK
XLOC_001179	JP630	TSS1428	1:8402045-8404301	2.62037	1.52729	3.71345	OK	0.81677	0.294543	1.339	OK	2.12006	1.17076	3.06936	OK	0.508548	0.119894	0.897203	OK
XLOC_001180	AT1G23790	TSS1429	1:8409900-8412041	1.70229	0.838287	2.56629	OK	5.47139	3.57394	7.36883	OK	2.67849	1.50987	3.84711	OK	5.74178	3.78749	7.69608	OK
XLOC_001181	AT1G23810	TSS1430	1:8417494-8418566	0	0	0	OK	0	0	0	OK	0	0	0	OK	0	0	0	OK
XLOC_001182	SPDS1	TSS1431	1:8420264-8424088	70.262	52.8504	87.6737	OK	122.832	92.1654	153.499	OK	94.8864	71.3926	118.38	OK	120.389	90.1463	150.631	OK
XLOC_001183	AT1G23880,TPS9	TSS1432,TSS1433	1:8432114-8440866	26.2274	19.3237	33.1311	OK	13.7814	9.87066	17.6922	OK	22.4279	16.3172	28.5387	OK	12.9141	9.17732	16.6508	OK
XLOC_001184	GAMMA-ADAPTIN 1	TSS1434	1:8441145-8447520	15.1985	11.4329	18.9641	OK	15.6234	11.7339	19.5129	OK	15.0551	11.2625	18.8477	OK	16.2734	12.2269	20.32	OK
XLOC_001185	AT1G23935,AT1G23940	TSS1435,TSS1436,TSS1437	1:8461780-8469464	1.38245	0.693927	2.07098	OK	1.87152	1.01486	2.72819	OK	1.27034	0.553193	1.98749	OK	1.78732	0.918087	2.65655	OK
XLOC_001186	AT1G24030	TSS1438	1:8503233-8506803	2.44581	0.588096	4.30353	OK	2.12195	0.483428	3.76046	OK	2.04961	0	4.44624	OK	1.78021	0	3.66178	OK
XLOC_001187	AT1G24050	TSS1439	1:8507009-8508864	56.5732	42.3867	70.7598	OK	58.6682	44.0369	73.2995	OK	66.5376	49.9204	83.1548	OK	61.877	46.4831	77.2709	OK
XLOC_001188	AT1G24090,AT1G24095	TSS1440,TSS1441,TSS1442	1:8520463-8524929	3.90137	1.89072	5.91201	OK	7.28538	4.17139	10.3994	OK	4.55519	2.31861	6.79177	OK	8.27393	3.70043	12.8474	OK
XLOC_001189	AT1G24110	TSS1443	1:8527837-8528818	0	0	0	OK	0	0	0	OK	0	0	0	OK	0	0	0	OK
XLOC_001190	AT1G24145	TSS1444	1:8541026-8541739	4.12777	1.12475	7.13078	OK	1.4614	0	3.06297	OK	2.04351	0.507215	3.57981	OK	1.91584	0.0653055	3.76637	OK
XLOC_001191	AT1G24147	TSS1445	1:8542445-8543474	1.47004	0.0225593	2.91751	OK	2.00092	0.329986	3.67186	OK	0.260062	0	0.709237	OK	1.11298	0	2.33867	OK
XLOC_001192	AT1G24148	TSS1446,TSS1447	1:8544249-8545551	4.23967	2.11963	6.35971	OK	7.06838	4.13844	9.99832	OK	4.41695	2.2389	6.59499	OK	5.35599	2.92432	7.78767	OK
XLOC_001193	FH4	TSS1448	1:8549517-8551993	6.11545	4.19311	8.03779	OK	3.91683	2.5198	5.31385	OK	5.9937	4.05047	7.93694	OK	5.09878	3.40741	6.79015	OK
XLOC_001194	AT1G24159	TSS1449	1:8552774-8553385	0	0	0	OK	0	0	0	OK	0	0	0	OK	0	0	0	OK
XLOC_001195	AT1G24240	TSS1450	1:8586352-8588116	10.0285	6.22342	13.8335	OK	14.6081	9.68373	19.5325	OK	11.437	7.26793	15.6061	OK	12.103	7.73999	16.466	OK
XLOC_001196	AT1G24256	TSS1451	1:8592077-8592989	0	0	0	OK	0	0	0	OK	0	0	0	OK	0	0	0	OK
XLOC_001197	AT1G24265	TSS1452	1:8600464-8603801	2.16637	0.959552	3.37318	OK	3.6536	2.00571	5.30149	OK	3.74965	2.03341	5.46588	OK	5.10071	3.0385	7.16292	OK
XLOC_001198	G6PD3	TSS1453	1:8609380-8620625	6.34624	2.83366	9.85883	OK	12.3597	6.76228	17.957	OK	12.5436	6.63017	18.457	OK	20.173	12.291	28.0549	OK
XLOC_001199	AT1G24310	TSS1454	1:8624060-8630971	10.5096	6.96764	14.0515	OK	18.7531	13.6475	23.8586	OK	15.8044	10.4676	21.1412	OK	24.8591	18.3421	31.3762	OK
XLOC_001200	AT1G24330	TSS1455	1:8631439-8635055	3.17094	2.02908	4.3128	OK	1.18259	0.588158	1.77702	OK	4.32046	2.84838	5.79255	OK	1.16032	0.573534	1.7471	OK
XLOC_001201	EMB2421	TSS1456	1:8635208-8643478	11.0188	3.05296	18.9847	OK	9.53462	2.03505	17.0342	OK	10.3117	1.86742	18.756	OK	9.13353	0.993149	17.2739	OK
XLOC_001202	AT1G24360	TSS1457,TSS1458	1:8635208-8643478	144.506	102.877	186.136	OK	149.069	106.632	191.506	OK	147.591	103.506	191.675	OK	162.159	116.937	207.382	OK
XLOC_001203	AT1G24380	TSS1459	1:8646055-8647609	0.0579508	0	0.211489	OK	0.0250328	0	0.177976	OK	0	0	0	OK	0.0308023	0	0.18402	OK
XLOC_001204	AT1G24390	TSS1460	1:8648098-8648995	0	0	0	OK	0	0	0	OK	0	0	0	OK	0	0	0	OK
XLOC_001205	AT1G24405	TSS1461	1:8655245-8655650	1.05746	0	3.13904	OK	0.923192	0	2.85065	OK	1.93188	0	4.39397	OK	1.50702	0	3.70241	OK
XLOC_001206	AT1G24420	TSS1462	1:8656686-8657997	0.03377	0	0.204695	OK	0.0282681	0	0.198548	OK	0.127573	0	0.413632	OK	0.0320339	0	0.203606	OK
XLOC_001207	AT1G24440	TSS1463,TSS1464	1:8661883-8663964	10.7664	7.24022	14.2925	OK	10.852	7.34163	14.3623	OK	10.3541	6.98889	13.7193	OK	7.1931	4.56446	9.82174	OK
XLOC_001208	NFD2	TSS1465	1:8664152-8665289	11.1214	6.91779	15.325	OK	16.6557	11.113	22.1984	OK	14.4226	9.37748	19.4678	OK	14.0975	9.11985	19.0752	OK
XLOC_001209	AT1G24460	TSS1466,TSS1467,TSS1468	1:8665738-8672738	11.8101	8.86167	14.7585	OK	12.7048	9.54912	15.8606	OK	9.60387	7.20857	11.9992	OK	12.5733	9.46677	15.6798	OK
XLOC_001210	KCR2	TSS1469	1:8674055-8677159	0.341018	0	0.850062	OK	1.21846	0.273952	2.16297	OK	0.264729	0	0.70316	OK	0.305956	0	0.747221	OK
XLOC_001211	AT1G24485	TSS1470	1:8678857-8681894	0	0	0	OK	0	0	0	OK	0.0553944	0	0.307216	OK	0	0	0	OK
XLOC_001212	ALB4	TSS1471	1:8682233-8688247	13.1038	4.71122	21.4963	OK	24.3666	9.93523	38.7979	OK	15.1461	4.11165	26.1805	OK	25.1548	9.44864	40.8609	OK
XLOC_001213	BCP1	TSS1472	1:8688628-8689268	0	0	0	OK	0.0742634	0	0.447079	OK	0	0	0	OK	0	0	0	OK
XLOC_001214	AT1G24530	TSS1473	1:8693226-8694705	23.0508	16.9787	29.1228	OK	16.8961	12.2324	21.5597	OK	19.8571	14.3501	25.364	OK	31.4382	23.2752	39.6013	OK
XLOC_001215	CYP86C1	TSS1474	1:8699750-8701421	0	0	0	OK	0.0689005	0	0.214857	OK	0.101643	0	0.33994	OK	0.176402	0	0.431758	OK
XLOC_001216	AT1G24560	TSS1475	1:8702366-8705848	22.3088	16.7385	27.8791	OK	15.8856	11.8212	19.95	OK	19.5303	14.6042	24.4564	OK	16.4992	12.2849	20.7135	OK
XLOC_001217	AT1G24570	TSS1476	1:8707196-8709589	0	0	0	OK	0	0	0	OK	0.0332959	0	0.213037	OK	0	0	0	OK
XLOC_001218	AT1G24580	TSS1477	1:8710179-8710824	0.0895234	0	0.462116	OK	0.606192	0	1.48398	OK	0.690743	0	1.7269	OK	1.05854	0	2.23237	OK
XLOC_001219	AT1G24600	TSS1478	1:8720308-8722768	6.27128	0	16.4743	OK	4.76964	0	14.826	OK	8.66252	0	21.2288	OK	4.74678	0	14.0402	OK
XLOC_001220	AT1G24650	TSS1479	1:8734569-8737315	0	0	0	OK	0	0	0	OK	0	0	0	OK	0	0	0	OK
XLOC_001221	THO2	TSS1480,TSS1481	1:8741939-8755558	9.15814	6.84641	11.4699	OK	11.2995	8.5147	14.0842	OK	8.77069	6.52795	11.0134	OK	12.0859	9.11245	15.0593	OK
XLOC_001222	AT1G24735	TSS1482,TSS1483	1:8757863-8763355	1.20426	0	3.6713	OK	1.16109	0	3.49283	OK	1.41277	0	4.26219	OK	1.61901	0	4.46388	OK
XLOC_001223	AT1G24793	TSS1484	1:8767561-8769438	0	0	0	OK	0.0344168	0	0.299758	OK	0.0427984	0	0.308443	OK	0	0	0	OK
XLOC_001224	AT1G24800	TSS1485	1:8769659-8771251	0	0	0	OK	0	0	0	OK	0	0	0	OK	0	0	0	OK
XLOC_001225	AT1G24880	TSS1486	1:8774996-8783775	264.765	199.371	330.159	OK	155.515	116.856	194.173	OK	242.121	181.838	302.403	OK	145.569	109.319	181.819	OK
XLOC_001226	AT1G24851	TSS1487	1:8774996-8783775	0	0	0	OK	0	0	0	OK	0	0	0	OK	0	0	0	OK
XLOC_001227	AT1G24881	TSS1488	1:8784035-8785634	0	0	0	OK	0	0	0	OK	0	0	0	OK	0	0	0	OK
XLOC_001228	AT1G25054	TSS1489	1:8798482-8806360	28.4127	20.7671	36.0583	OK	16.6426	11.838	21.4472	OK	23.2652	16.554	29.9764	OK	16.1417	11.5232	20.7602	OK
XLOC_001229	AT1G25025	TSS1490	1:8798482-8806360	0	0	0	OK	0	0	0	OK	0	0	0	OK	0	0	0	OK
XLOC_001230	AT1G25055	TSS1491	1:8806606-8808156	0	0	0	OK	0	0	0	OK	0	0	0	OK	0	0	0	OK
XLOC_001231	AT1G25112	TSS1492	1:8815185-8815962	0	0	0	OK	0	0	0	OK	0	0	0	OK	0	0	0	OK
XLOC_001232	AT1G25141	TSS1493	1:8817677-8818382	2.14357	0.499798	3.78734	OK	1.58291	0.253712	2.9121	OK	3.04965	1.03075	5.06856	OK	1.25314	0.0449087	2.46137	OK
XLOC_001233	AT1G25145	TSS1494	1:8818866-8820736	0	0	0	OK	0	0	0	OK	0	0	0	OK	0	0	0	OK
XLOC_001234	AT1G25150	TSS1495	1:8821007-8822533	0	0	0	OK	0	0	0	OK	0	0	0	OK	0	0	0	OK
XLOC_001235	AT1G25180	TSS1496	1:8829563-8830340	0	0	0	OK	0	0	0	OK	0	0	0	OK	0	0	0	OK
XLOC_001236	AT1G25210	TSS1497	1:8833017-8835112	0	0	0	OK	0	0	0	OK	0	0	0	OK	0	0	0	OK
XLOC_001237	AT1G25211	TSS1498	1:8835385-8842317	3.52432	0	7.18005	OK	4.10124	0.329487	7.873	OK	3.3835	0	7.62331	OK	3.67609	0.231416	7.12077	OK
XLOC_001238	AT1G25240	TSS1499	1:8845230-8846493	0.138947	0	0.470798	OK	0	0	0	OK	0.0326883	0	0.209558	OK	0	0	0	OK
XLOC_001239	IDD16	TSS1500,TSS1501	1:8849081-8851686	1.15858	0.344164	1.97299	OK	3.16821	1.40858	4.92784	OK	2.78396	1.30357	4.26435	OK	2.55062	1.2429	3.85834	OK
XLOC_001240	AT1G25270	TSS1502	1:8857725-8859909	0	0	0	OK	0	0	0	OK	0	0	0	OK	0	0	0	OK
XLOC_001241	AT1G25275	TSS1503	1:8860670-8861364	465.834	351.394	580.275	OK	378.239	285.645	470.834	OK	496.688	372.839	620.538	OK	384.186	288.703	479.668	OK
XLOC_001242	TLP10	TSS1504,TSS1505	1:8863776-8866805	19.7105	14.7168	24.7042	OK	16.2696	12.0464	20.4928	OK	19.6182	14.5881	24.6483	OK	17.1925	12.7648	21.6203	OK
XLOC_001243	RBL10	TSS1506	1:8867043-8869122	13.2093	9.09191	17.3266	OK	12.1929	8.31518	16.0706	OK	12.5727	8.59122	16.5543	OK	13.4937	9.30219	17.6852	OK
XLOC_001244	AT1G25300	TSS1507	1:8871567-8872386	0	0	0	OK	0	0	0	OK	0	0	0	OK	0	0	0	OK
XLOC_001245	AT1G25320	TSS1508	1:8877856-8882100	4.90312	3.28253	6.52371	OK	4.50979	2.98724	6.03233	OK	5.41776	3.67161	7.1639	OK	4.00759	2.5909	5.42428	OK
XLOC_001246	MYB116	TSS1509,TSS1510	1:8885080-8886398	0	0	0	OK	0	0	0	OK	0.0806174	0	0.408217	OK	0	0	0	OK
XLOC_001247	AT1G25360	TSS1511	1:8894427-8896800	0.614582	0.195537	1.03363	OK	1.1905	0.554464	1.82653	OK	0.812586	0.319679	1.30549	OK	2.02151	1.1433	2.89972	OK
XLOC_001248	NDT2	TSS1512	1:8903469-8906002	17.9247	13.0382	22.8112	OK	19.2229	14.0663	24.3795	OK	18.4859	13.4852	23.4866	OK	20.4242	14.9968	25.8517	OK
XLOC_001249	AT1G25420	TSS1513	1:8916058-8918232	21.5389	15.7096	27.3681	OK	20.1476	14.6289	25.6663	OK	19.7413	14.269	25.2135	OK	17.9354	12.882	22.9889	OK
XLOC_001250	AT1G25422	TSS1514	1:8918851-8919892	0.219687	0	0.653887	OK	0.691015	0.00484095	1.37719	OK	0.654794	0	1.34873	OK	0.722855	0.0242697	1.42144	OK
XLOC_001251	CLE43	TSS1515	1:8922699-8923331	4.08413	1.54439	6.62387	OK	6.35391	3.04522	9.6626	OK	5.18832	2.25704	8.1196	OK	5.3648	2.34425	8.38535	OK
XLOC_001252	AT1G25460	TSS1516	1:8942810-8944244	1.42771	0.333709	2.52171	OK	0.641218	0	1.3441	OK	1.22307	0.259436	2.1867	OK	0.355014	0	0.861992	OK
XLOC_001253	AT1G25480	TSS1517,TSS1518	1:8948340-8951075	4.13261	2.53158	5.73364	OK	3.64569	2.17194	5.11945	OK	4.15915	2.54746	5.77085	OK	3.88782	2.34356	5.43207	OK
XLOC_001254	RCN1	TSS1519	1:8951201-8955107	57.4511	43.3335	71.5687	OK	57.1293	43.1113	71.1473	OK	55.3547	41.787	68.9224	OK	56.6011	42.708	70.4941	OK
XLOC_001255	AT1G25520	TSS1520	1:8962124-8967428	14.7654	9.1526	20.3783	OK	19.9322	13.3051	26.5592	OK	18.4861	12.1979	24.7743	OK	24.1496	16.1292	32.1699	OK
XLOC_001256	AT1G25550	TSS1521	1:8976433-8978093	82.6487	62.4283	102.869	OK	59.6702	44.9759	74.3644	OK	81.5263	61.3159	101.737	OK	59.6871	45.0179	74.3564	OK
XLOC_001257	AT1G26090	TSS1522,TSS1523	1:9020379-9024191	8.59364	5.51981	11.6675	OK	9.81725	6.39265	13.2419	OK	8.63399	5.24696	12.021	OK	10.3584	6.78035	13.9364	OK
XLOC_001258	AT1G26130	TSS1524,TSS1525	1:9033025-9038577	2.89492	1.94992	3.83992	OK	4.05719	2.86368	5.25071	OK	2.77477	1.8404	3.70914	OK	4.14125	2.93327	5.34923	OK
XLOC_001259	AT1G26180	TSS1526	1:9047341-9056876	13.5082	7.63125	19.3852	OK	15.634	8.60598	22.662	OK	17.3359	10.0613	24.6105	OK	16.8777	9.05564	24.6997	OK
XLOC_001260	SOFL1	TSS1527,TSS1528	1:9066415-9068740	13.401	8.50627	18.2958	OK	22.8838	15.7691	29.9985	OK	10.125	6.01983	14.2302	OK	18.2627	12.1474	24.3781	OK
XLOC_001261	AT1G26220	TSS1529,TSS1530	1:9070998-9076743	38.2174	22.7406	53.6941	OK	42.7311	19.5232	65.9389	OK	33.9681	11.7296	56.2066	OK	33.4487	16.3544	50.543	OK
XLOC_001262	AT1G26250	TSS1531	1:9083837-9085464	8.28274	5.59296	10.9725	OK	0.0656524	0	0.201241	OK	13.8943	9.76644	18.0221	OK	0.158273	0	0.421756	OK
XLOC_001263	CIB5	TSS1532,TSS1533,TSS1534	1:9086834-9089378	2.99409	1.65641	4.33176	OK	2.66155	1.39179	3.9313	OK	2.86218	1.55414	4.17023	OK	3.61243	2.06133	5.16354	OK
XLOC_001264	AT1G26290	TSS1535	1:9095899-9099754	2.60301	0	5.78589	OK	3.08916	0.0423204	6.13599	OK	4.60589	0.552792	8.65899	OK	3.33727	0	7.39917	OK
XLOC_001265	AT1G26320	TSS1536,TSS1537	1:9105037-9107189	0	0	0	OK	0	0	0	OK	0.0841542	0	0.330392	OK	0	0	0	OK
XLOC_001266	AT1G26330	TSS1538	1:9107518-9113725	0.943527	0.495572	1.39148	OK	1.60812	0.974398	2.24184	OK	0.950036	0.50148	1.39859	OK	1.65114	1.00725	2.29503	OK
XLOC_001267	CB5-A	TSS1539	1:9113899-9114977	20.0152	13.1876	26.8427	OK	24.4827	16.7161	32.2493	OK	21.7748	14.5498	28.9998	OK	29.5068	20.4841	38.5295	OK
XLOC_001268	AT1G26460	TSS1540	1:9151731-9154740	14.6691	10.8526	18.4856	OK	27.866	20.9894	34.7425	OK	18.7264	13.9705	23.4823	OK	33.4063	25.1929	41.6197	OK
XLOC_001269	AT1G26470	TSS1541	1:9155090-9156246	22.3104	14.6245	29.9963	OK	30.2045	20.7757	39.6334	OK	28.9221	19.7366	38.1077	OK	41.6559	29.5351	53.7767	OK
XLOC_001270	AT1G26500	TSS1542	1:9158379-9161044	0.690843	0.143466	1.23822	OK	1.0707	0.340418	1.80097	OK	0.639197	0.0937676	1.18463	OK	1.41904	0.545186	2.29289	OK
XLOC_001271	AT1G26530	TSS1543	1:9163245-9167490	0.92177	0.0102003	1.83334	OK	1.59366	0.315901	2.87141	OK	1.0855	0.0439162	2.12709	OK	1.60942	0	3.29867	OK
XLOC_001272	AT1G26550	TSS1544	1:9171129-9172940	145.527	109.704	181.349	OK	167.642	126.533	208.751	OK	159.344	120.214	198.474	OK	183.006	138.257	227.755	OK
XLOC_001273	BGLU40	TSS1545	1:9178377-9181835	7.95441	5.45953	10.4493	OK	9.0939	6.28422	11.9036	OK	8.69721	5.99343	11.401	OK	8.12836	5.58695	10.6698	OK
XLOC_001274	UGD1	TSS1546	1:9182203-9184393	9.64308	6.71465	12.5715	OK	7.84133	5.31696	10.3657	OK	9.93298	6.93775	12.9282	OK	6.97365	4.65064	9.29666	OK
XLOC_001275	AT1G26580	TSS1547	1:9184577-9187506	49.6054	37.5332	61.6775	OK	28.3443	21.4712	35.2174	OK	40.9692	30.8131	51.1253	OK	28.6903	21.7182	35.6625	OK
XLOC_001276	AT1G26590	TSS1548	1:9189623-9190709	0.210136	0	0.531962	OK	0.539987	0	1.14186	OK	0.198913	0	0.520068	OK	0.378284	0	0.878125	OK
XLOC_001277	CLE9	TSS1549	1:9191606-9192401	1.97936	0.537219	3.4215	OK	3.30319	1.36873	5.23765	OK	3.92504	1.71884	6.13125	OK	3.49192	1.46183	5.52202	OK
XLOC_001278	AT1G26610	TSS1550	1:9193349-9195280	0.0889131	0	0.290118	OK	0.244542	0	0.534131	OK	0.184398	0	0.444868	OK	0.198236	0	0.459571	OK
XLOC_001279	FBR12	TSS1551	1:9205835-9207383	823.38	606.376	1040.38	OK	941.635	691.126	1192.14	OK	908.568	663.073	1154.06	OK	985.563	722.433	1248.69	OK
XLOC_001280	AT1G26650	TSS1552	1:9210088-9211560	15.1033	10.7917	19.4148	OK	17.0331	12.2718	21.7943	OK	16.1898	11.4389	20.9407	OK	16.7914	12.0969	21.486	OK
XLOC_001281	AT1G26660	TSS1553	1:9211739-9213974	7.93067	4.51926	11.3421	OK	10.5858	6.47854	14.693	OK	10.7051	6.52591	14.8844	OK	12.3673	7.77634	16.9583	OK
XLOC_001282	AT1G26665	TSS1554	1:9214173-9215552	24.2979	16.7695	31.8264	OK	22.3642	15.2848	29.4436	OK	25.2342	17.4456	33.0228	OK	21.0458	14.2527	27.839	OK
XLOC_001283	VTI1B	TSS1555	1:9215900-9218010	72.2844	54.5129	90.056	OK	42.0821	31.243	52.9211	OK	54.2871	40.6535	67.9207	OK	33.4901	24.6715	42.3087	OK
XLOC_001284	AT1G26680	TSS1556	1:9219462-9223649	0.699025	0.309352	1.0887	OK	0.249577	0.033503	0.465652	OK	0.481019	0.17454	0.787497	OK	0.186294	0.00466339	0.367925	OK
XLOC_001285	MLO14	TSS1557	1:9228234-9232240	0.735377	0.188456	1.2823	OK	0.0914357	0	0.300933	OK	0.49044	0.0680868	0.912793	OK	0.0250032	0	0.152108	OK
XLOC_001286	AT1G26730	TSS1558	1:9241434-9244650	1.87451	1.02143	2.72759	OK	1.86848	1.01287	2.72409	OK	3.42251	2.13499	4.71004	OK	1.6207	0.839525	2.40187	OK
XLOC_001287	AT1G26750	TSS1559	1:9246786-9249943	27.2235	18.9872	35.4598	OK	34.7471	24.0532	45.441	OK	30.0652	20.6761	39.4543	OK	42.0316	29.969	54.0942	OK
XLOC_001288	AT1G26762	TSS1560	1:9253630-9254167	0.240112	0	0.800896	OK	0.867639	0	1.82138	OK	0	0	0	OK	0.725197	0	1.70593	OK
XLOC_001289	EXPA10	TSS1561,TSS1562	1:9259604-9261313	22.4406	15.0888	29.7925	OK	39.0178	27.958	50.0775	OK	16.057	11.2903	20.8236	OK	36.8711	26.1695	47.5726	OK
XLOC_001290	AT1G26773	TSS1563	1:9264403-9264580	0	0	0	OK	0	0	0	OK	0	0	0	OK	0	0	0	OK
XLOC_001291	MYB117	TSS1564	1:9271028-9272463	1.29276	0.222911	2.3626	OK	0.545863	0	1.33294	OK	0.45975	0	1.11462	OK	0.348322	0	0.919292	OK
XLOC_001292	AT1G26795	TSS1565	1:9276380-9276954	0	0	0	OK	0	0	0	OK	0	0	0	OK	0	0	0	OK
XLOC_001293	AT1G26796	TSS1566	1:9278952-9279482	0	0	0	OK	0	0	0	OK	0	0	0	OK	0	0	0	OK
XLOC_001294	AT1G26797	TSS1567	1:9280954-9281560	0	0	0	OK	0	0	0	OK	0	0	0	OK	0	0	0	OK
XLOC_001295	AT1G26798	TSS1568	1:9281790-9282341	0	0	0	OK	0	0	0	OK	0	0	0	OK	0	0	0	OK
XLOC_001296	AT1G26799	TSS1569	1:9283872-9284438	0	0	0	OK	0	0	0	OK	0	0	0	OK	0	0	0	OK
XLOC_001297	CUL3	TSS1570	1:9295735-9298541	33.1324	24.9939	41.271	OK	32.6491	24.628	40.6703	OK	32.1859	24.2957	40.0761	OK	31.9224	24.093	39.7519	OK
XLOC_001298	ORC6	TSS1571	1:9298680-9300699	2.52134	1.05583	3.98686	OK	9.60265	6.06971	13.1356	OK	7.14962	4.28348	10.0158	OK	10.3698	6.66138	14.0783	OK
XLOC_001299	FEZ	TSS1572	1:9312855-9314983	0.269992	0	0.622181	OK	0.193058	0	0.54067	OK	0.33635	0	0.741242	OK	0.0661359	0	0.242455	OK
XLOC_001300	AT1G26890	TSS1573	1:9317588-9321474	0.297374	0	0.818879	OK	0.321905	0	0.927174	OK	0.315364	0	0.866312	OK	0.332477	0	0.865578	OK
XLOC_001301	RPL10B	TSS1574,TSS1575	1:9321649-9322987	14.8673	9.76684	19.9677	OK	25.8236	18.279	33.3683	OK	21.677	15.0852	28.2688	OK	31.7661	22.9726	40.5597	OK
XLOC_001302	AT1G26916	TSS1576	1:9327155-9327251	0	0	0	OK	0	0	0	OK	0	0	0	OK	0	0	0	OK
XLOC_001303	AT1G26920	TSS1577	1:9329511-9330398	73.9329	55.4825	92.3833	OK	79.4368	59.6324	99.2412	OK	57.292	42.5116	72.0725	OK	58.0221	43.2053	72.8388	OK
XLOC_001304	AT1G26940	TSS1578	1:9343125-9345187	11.5196	7.37343	15.6658	OK	9.31154	5.74862	12.8745	OK	9.81613	6.16041	13.4718	OK	8.62305	5.22888	12.0172	OK
XLOC_001305	KDR	TSS1579	1:9351453-9352761	49.9416	36.2296	63.6537	OK	15.9121	9.97979	21.8443	OK	51.6468	37.2988	65.9948	OK	17.0305	10.8441	23.2169	OK
XLOC_001306	AtHB23	TSS1580	1:9355919-9357460	4.47077	2.51826	6.42328	OK	3.96689	2.16957	5.76422	OK	3.56092	1.85661	5.26523	OK	4.24561	2.35515	6.13606	OK
XLOC_001307	AT1G26970	TSS1581	1:9359681-9361833	0.510779	0.05541	0.966149	OK	0.121505	0	0.367737	OK	0.550264	0.0429131	1.05762	OK	0.140494	0	0.354355	OK
XLOC_001308	AT1G26976	TSS1582	1:9364995-9365610	0	0	0	OK	0	0	0	OK	0	0	0	OK	0	0	0	OK
XLOC_001309	AT1G27000	TSS1583	1:9373925-9376720	66.2206	49.9398	82.5014	OK	59.1695	44.6517	73.6872	OK	63.4606	47.833	79.0883	OK	60.7555	45.7632	75.7478	OK
XLOC_001310	AT1G27020	TSS1584	1:9378558-9380692	8.68216	5.69059	11.6737	OK	15.96	11.2272	20.6928	OK	30.6474	22.2966	38.9983	OK	51.3653	38.6424	64.0881	OK
XLOC_001311	AT1G27030	TSS1585	1:9381802-9383984	8.75244	5.71113	11.7937	OK	17.1006	12.1571	22.0441	OK	16.678	11.8009	21.5551	OK	18.917	13.5607	24.2732	OK
XLOC_001312	AT1G27045	TSS1586	1:9391608-9393019	0.0408531	0	0.247292	OK	0.188891	0	0.585723	OK	0.21874	0	0.602076	OK	0.205389	0	0.610039	OK
XLOC_001313	HB54	TSS1587	1:9393689-9394592	9.00697	5.32664	12.6873	OK	18.072	12.1137	24.0304	OK	11.6305	7.2351	16.026	OK	21.9311	14.9763	28.8859	OK
XLOC_001314	AT1G27060	TSS1588	1:9395022-9399505	1.18966	0	2.61504	OK	2.30382	0.357645	4.25	OK	2.25529	0.342795	4.16778	OK	3.27342	0.926577	5.62026	OK
XLOC_001315	NRT1.6	TSS1589	1:9400663-9403789	0.0235203	0	0.151	OK	0	0	0	OK	0	0	0	OK	0	0	0	OK
XLOC_001316	AT1G27120	TSS1590	1:9421143-9424069	5.82038	3.98717	7.65359	OK	8.06536	5.72974	10.401	OK	4.77851	3.19588	6.36114	OK	6.74505	4.70676	8.78333	OK
XLOC_001317	GSTU13	TSS1591	1:9425459-9426886	62.8555	47.319	78.392	OK	63.3111	47.6354	78.9867	OK	65.9989	49.6747	82.3231	OK	53.6571	40.2357	67.0785	OK
XLOC_001318	AT1G27135	TSS1592	1:9427163-9427529	0	0	0	OK	0	0	0	OK	0	0	0	OK	0	0	0	OK
XLOC_001319	GSTU14	TSS1593	1:9427857-9428716	0.504109	0	1.2501	OK	1.28435	0.0992007	2.4695	OK	1.86693	0.328361	3.40549	OK	0.366219	0	1.07064	OK
XLOC_001320	AT1G27150	TSS1594	1:9429046-9432274	24.8403	18.4876	31.193	OK	16.3804	11.9736	20.7873	OK	19.5689	14.4267	24.711	OK	15.8725	11.5787	20.1663	OK
XLOC_001321	AT1G27160	TSS1595	1:9432417-9433190	0	0	0	OK	0	0	0	OK	0	0	0	OK	0.0696298	0	0.372399	OK
XLOC_001322	AT1G27170	TSS1596,TSS1597	1:9433487-9439417	1.96643	1.26632	2.66654	OK	0.909939	0.498741	1.32114	OK	1.08927	0.620101	1.55845	OK	0.750217	0.375706	1.12473	OK
XLOC_001323	AT1G27180	TSS1598	1:9439858-9446106	1.58625	0.990233	2.18226	OK	1.38252	0.839232	1.92581	OK	1.46376	0.899487	2.02803	OK	1.44449	0.89011	1.99887	OK
XLOC_001324	AT1G27220	TSS1599	1:9463805-9465444	0	0	0	OK	0	0	0	OK	0	0	0	OK	0	0	0	OK
XLOC_001325	AT1G27240	TSS1600	1:9466236-9467076	0	0	0	OK	0	0	0	OK	0	0	0	OK	0	0	0	OK
XLOC_001326	AT1G27250	TSS1601	1:9468567-9469634	0	0	0	OK	0	0	0	OK	0	0	0	OK	0	0	0	OK
XLOC_001327	AT1G27260	TSS1602	1:9469947-9470967	0	0	0	OK	0	0	0	OK	0	0	0	OK	0	0	0	OK
XLOC_001328	AT1G27270	TSS1603	1:9472076-9473149	0	0	0	OK	0	0	0	OK	0	0	0	OK	0	0	0	OK
XLOC_001329	AT1G27280	TSS1604	1:9474026-9474990	0	0	0	OK	0	0	0	OK	0	0	0	OK	0	0	0	OK
XLOC_001330	-	TSS1605	1:9477697-9480183	0.723698	0.143936	1.30346	OK	0.634978	0	1.30668	OK	0.652652	0.0629625	1.24234	OK	0.542737	0	1.23414	OK
XLOC_001331	AT1G27290	TSS1606	1:9481531-9482912	55.7193	41.6936	69.7451	OK	29.4499	21.4282	37.4716	OK	48.6472	36.2482	61.0461	OK	25.6362	18.5391	32.7333	OK
XLOC_001332	AT1G27300	TSS1607	1:9483156-9485896	30.9222	15.7476	46.0968	OK	24.8955	10.6906	39.1004	OK	21.8778	8.73528	35.0203	OK	25.1772	10.9079	39.4465	OK
XLOC_001333	HK3	TSS1608,TSS1609	1:9487101-9492572	22.8963	17.2439	28.5486	OK	23.8072	17.8989	29.7154	OK	18.6561	13.9942	23.318	OK	21.6127	16.3089	26.9165	OK
XLOC_001334	AT1G27330	TSS1610	1:9492963-9494069	94.2601	68.48	120.04	OK	98.2056	71.7905	124.621	OK	112.262	82.2765	142.248	OK	99.7362	72.5888	126.884	OK
XLOC_001335	AT1G27340	TSS1611,TSS1612	1:9495519-9498085	17.4208	12.8617	21.9798	OK	23.2976	17.3668	29.2284	OK	23.035	16.9928	29.0772	OK	20.8674	15.5145	26.2204	OK
XLOC_001336	SPL11	TSS1613,TSS1614,TSS1615	1:9501076-9503869	2.49578	1.28145	3.71012	OK	2.88806	1.54508	4.23103	OK	2.39841	1.20048	3.59633	OK	3.38851	1.89541	4.88162	OK
XLOC_001337	AT1G27400	TSS1616	1:9515134-9516940	156.509	118.251	194.767	OK	206.662	155.72	257.605	OK	163.912	123.723	204.1	OK	253.115	190.294	315.936	OK
XLOC_001338	AT1G27410,AT1G27420	TSS1617,TSS1618,TSS1619	1:9517034-9520735	5.32642	2.3487	8.30413	OK	4.79527	2.82963	6.76092	OK	4.90448	2.76408	7.04489	OK	6.28415	3.5497	9.0186	OK
XLOC_001339	APT1	TSS1620,TSS1621	1:9531838-9534114	141.961	107.003	176.919	OK	199.948	150.019	249.877	OK	166.126	125.018	207.235	OK	212.93	159.451	266.409	OK
XLOC_001340	NPGR1	TSS1622	1:9534481-9537561	20.1873	15.136	25.2387	OK	19.0598	14.2759	23.8437	OK	18.8179	14.057	23.5788	OK	16.6102	12.3803	20.84	OK
XLOC_001341	AT1G27480	TSS1623	1:9544513-9546285	7.84075	5.20332	10.4782	OK	22.8128	16.8089	28.8167	OK	15.8474	11.4095	20.2852	OK	17.401	12.5692	22.2328	OK
XLOC_001342	AT1G27520	TSS1624	1:9558612-9562381	17.8431	13.244	22.4423	OK	12.4948	9.11434	15.8753	OK	15.7169	11.5317	19.9022	OK	14.2294	10.4031	18.0557	OK
XLOC_001343	AT1G27565	TSS1625	1:9574549-9575189	0	0	0	OK	0.465909	0	1.60107	OK	0.285462	0	0.885483	OK	1.0473	0	2.25029	OK
XLOC_001344	AT1G27570	TSS1626	1:9575537-9582376	0	0	0	OK	0	0	0	OK	0	0	0	OK	0	0	0	OK
XLOC_001345	AT1G27590,AT1G27595	TSS1627,TSS1628	1:9592052-9606101	13.2567	8.10817	18.4053	OK	12.273	7.80709	16.7389	OK	12.8735	7.8095	17.9374	OK	14.0238	8.91577	19.1318	OK
XLOC_001346	AT1G27620	TSS1629	1:9608417-9610542	1.21127	0.441153	1.98138	OK	0.618412	0.10366	1.13316	OK	1.31146	0.48867	2.13425	OK	1.03365	0.323178	1.74411	OK
XLOC_001347	CYCT1	TSS1630	1:9611077-9614336	12.4146	8.86182	15.9673	OK	22.382	16.1918	28.5722	OK	17.702	12.5722	22.8318	OK	20.4042	14.843	25.9655	OK
XLOC_001348	ATU2AF35A	TSS1631	1:9614462-9616357	63.6491	48.0323	79.2658	OK	43.3368	32.5935	54.08	OK	54.0152	40.6175	67.4128	OK	46.6594	35.042	58.2769	OK
XLOC_001349	AT1G27660	TSS1632	1:9621569-9626004	2.55192	1.41988	3.68397	OK	3.79495	2.32034	5.26956	OK	2.00056	1.02076	2.98037	OK	3.17798	1.86569	4.49028	OK
XLOC_001350	APL2	TSS1633	1:9631284-9634597	5.82924	3.89092	7.76756	OK	14.5663	10.6744	18.4583	OK	8.08798	5.64771	10.5282	OK	14.6283	10.7401	18.5166	OK
XLOC_001351	AT1G27690,AT1G27695	TSS1634,TSS1635,TSS1636	1:9636593-9640151	40.1809	24.647	55.7147	OK	35.2022	22.0591	48.3453	OK	32.4255	19.4989	45.352	OK	29.0874	12.8672	45.3076	OK
XLOC_001352	AT1G27710	TSS1637	1:9642473-9647431	0	0	0	OK	0	0	0	OK	0	0	0	OK	0	0	0	OK
XLOC_001353	RSL4	TSS1638	1:9654687-9656089	1.87463	0.73016	3.01909	OK	0.183605	0	0.569351	OK	1.37029	0.391421	2.34917	OK	0.0796671	0	0.298995	OK
XLOC_001354	AT1G27750	TSS1639	1:9657348-9661961	9.51713	7.05443	11.9798	OK	5.75496	4.12412	7.3858	OK	6.88557	4.99177	8.77937	OK	5.82785	4.17304	7.48266	OK
XLOC_001355	AT1G27752	TSS1640	1:9662084-9667539	14.8649	11.0933	18.6365	OK	13.0193	9.67618	16.3625	OK	11.739	8.69832	14.7798	OK	12.4411	9.22738	15.6549	OK
XLOC_001356	SAT32	TSS1641	1:9668583-9671616	28.3611	21.3614	35.3609	OK	48.977	36.7278	61.2261	OK	30.1379	22.6466	37.6292	OK	54.4592	41.1	67.8183	OK
XLOC_001357	AT1G27820	TSS1642	1:9691627-9692560	0	0	0	OK	0	0	0	OK	0.253787	0	0.604921	OK	0.0521215	0	0.298934	OK
XLOC_001358	AT1G27850	TSS1643	1:9698416-9703948	8.87745	6.60349	11.1514	OK	8.74446	6.51809	10.9708	OK	8.48371	6.30894	10.6585	OK	8.35026	6.21358	10.4869	OK
XLOC_001359	AT1G27880	TSS1644	1:9708923-9714089	1.11102	0.554225	1.66782	OK	2.36283	1.46111	3.26454	OK	1.92054	1.13411	2.70697	OK	3.16121	2.04352	4.2789	OK
XLOC_001360	MAP65-8	TSS1645	1:9726689-9730680	3.30266	1.4368	5.16852	OK	2.86193	1.30989	4.41397	OK	2.89352	1.06642	4.72062	OK	2.9729	1.07448	4.87131	OK
XLOC_001361	LTPG1	TSS1646	1:9740703-9742159	464.075	347.117	581.034	OK	298.224	223.942	372.506	OK	359.417	268.036	450.799	OK	280.881	211.285	350.477	OK
XLOC_001362	NTF2B	TSS1647	1:9746810-9748467	131.278	99.0413	163.516	OK	156.437	118.098	194.775	OK	139.897	105.431	174.362	OK	198.182	149.585	246.779	OK
XLOC_001363	DPL1	TSS1648	1:9748658-9752769	19.6841	14.557	24.8113	OK	16.0977	11.8268	20.3686	OK	16.3952	12.0103	20.7802	OK	22.1192	16.4371	27.8013	OK
XLOC_001364	AT1G28007	TSS1649	1:9762023-9762209	0	0	0	OK	0	0	0	OK	0	0	0	OK	0	0	0	OK
XLOC_001365	PGP14	TSS1650	1:9763435-9768068	25.3411	19.1461	31.5361	OK	3.84817	2.67915	5.01718	OK	10.3725	7.64189	13.103	OK	4.67016	3.31538	6.02494	OK
XLOC_001366	AT1G28030	TSS1651	1:9771792-9773345	0	0	0	OK	0	0	0	OK	0	0	0	OK	0	0	0	OK
XLOC_001367	AT1G28060	TSS1652	1:9779137-9782700	15.6848	11.6762	19.6935	OK	19.4476	14.5848	24.3105	OK	19.4925	14.6199	24.3651	OK	22.077	16.6093	27.5447	OK
XLOC_001368	AT1G28070	TSS1653	1:9782995-9783998	6.65758	3.52763	9.78753	OK	3.5577	1.45984	5.65556	OK	6.12586	3.11886	9.13287	OK	5.28029	2.55383	8.00675	OK
XLOC_001369	AT1G28080	TSS1654	1:9789825-9794750	0.72071	0.0275564	1.41386	OK	0.323796	0	0.817653	OK	0.648218	0	1.32027	OK	0.202267	0	0.578758	OK
XLOC_001370	AT1G28090	TSS1655,TSS1656	1:9795761-9799075	9.06151	6.33722	11.7858	OK	14.5144	10.5685	18.4603	OK	11.2568	8.06335	14.4503	OK	15.7745	11.5406	20.0085	OK
XLOC_001371	AT1G28100	TSS1657,TSS1658	1:9801081-9806900	10.0924	5.60219	14.5827	OK	8.68645	4.51941	12.8535	OK	10.3323	6.04812	14.6165	OK	8.23014	4.27208	12.1882	OK
XLOC_001372	GH3.17	TSS1659,TSS1660	1:9825285-9828067	21.0134	15.5607	26.4662	OK	8.81896	6.20762	11.4303	OK	14.7972	10.534	19.0605	OK	8.9965	6.34862	11.6444	OK
XLOC_001373	AT1G28135	TSS1661	1:9829260-9829584	0	0	0	OK	0	0	0	OK	0	0	0	OK	0	0	0	OK
XLOC_001374	AT1G28160	TSS1662	1:9839386-9840124	0	0	0	OK	0	0	0	OK	0.131866	0	0.448565	OK	0	0	0	OK
XLOC_001375	SOT7	TSS1663	1:9841331-9842312	1.23498	0.24686	2.2231	OK	0.0911263	0	0.323152	OK	0.555379	0	1.18929	OK	0	0	0	OK
XLOC_001376	ATJ1	TSS1664	1:9854545-9860158	1.95373	0.929328	2.97813	OK	3.46006	1.97006	4.95007	OK	2.97562	1.63576	4.31548	OK	5.79626	3.68879	7.90372	OK
XLOC_001377	AT1G28250	TSS1665	1:9874246-9879409	24.0635	13.6418	34.4852	OK	19.7727	8.44526	31.1002	OK	26.7638	14.2661	39.2614	OK	16.7476	8.85234	24.6429	OK
XLOC_001378	RALFL4	TSS1666	1:9883037-9883870	0.0610708	0	0.340581	OK	0	0	0	OK	0	0	0	OK	0	0	0	OK
XLOC_001379	AT1G28281	TSS1667	1:9887518-9887656	0	0	0	OK	0	0	0	OK	0	0	0	OK	0	0	0	OK
XLOC_001380	AT1G28304	TSS1668	1:9903566-9904010	0	0	0	OK	0	0	0	OK	0	0	0	OK	0	0	0	OK
XLOC_001381	AT1G28307	TSS1669	1:9909019-9909127	0	0	0	OK	0	0	0	OK	0	0	0	OK	0	0	0	OK
XLOC_001382	AT1G28327	TSS1670	1:9931933-9933451	0	0	0	OK	0.033072	0	0.209446	OK	0	0	0	OK	0.0702522	0	0.247564	OK
XLOC_001383	LCR31	TSS1671	1:9937000-9937733	0	0	0	OK	0	0	0	OK	0	0	0	OK	0	0	0	OK
XLOC_001384	RLP4	TSS1672	1:9940174-9943549	24.9801	18.7598	31.2004	OK	24.2651	18.2142	30.3161	OK	22.6261	16.944	28.3082	OK	25.2804	18.9904	31.5703	OK
XLOC_001385	AT1G28350	TSS1673	1:9944035-9949800	12.3606	9.11901	15.6021	OK	18.1856	13.5879	22.7832	OK	14.1035	10.4456	17.7614	OK	24.216	18.2425	30.1894	OK
XLOC_001386	ERF12	TSS1674	1:9951847-9952740	1.35169	0.277418	2.42597	OK	1.39535	0.296355	2.49434	OK	1.61581	0.412299	2.81932	OK	2.41159	0.890494	3.93269	OK
XLOC_001387	AT1G28375	TSS1675	1:9961054-9961703	0	0	0	OK	0	0	0	OK	0	0	0	OK	0	0	0	OK
XLOC_001388	NSL1	TSS1676	1:9963592-9968301	46.8313	35.0501	58.6124	OK	14.0898	10.0581	18.1215	OK	50.3125	36.6078	64.0171	OK	15.5774	10.9054	20.2493	OK
XLOC_001389	HB-1	TSS1677,TSS1678	1:9979676-9987716	8.6922	6.53349	10.8509	OK	11.1217	8.38729	13.8561	OK	8.84329	6.64987	11.0367	OK	12.0442	9.08361	15.0047	OK
XLOC_001390	HSL1	TSS1679	1:9996823-10000447	21.8562	16.4825	27.2299	OK	32.8336	24.7237	40.9434	OK	21.973	16.5452	27.4008	OK	28.9309	21.797	36.0648	OK
XLOC_001391	AGL58	TSS1680	1:10003965-10004523	0	0	0	OK	0	0	0	OK	0.113902	0	0.559207	OK	0	0	0	OK
XLOC_001392	AGL59	TSS1681	1:10006229-10006778	0	0	0	OK	0	0	0	OK	0	0	0	OK	0	0	0	OK
XLOC_001393	NAC010	TSS1682	1:10010180-10012198	2.18344	1.00688	3.36	OK	2.26547	1.06588	3.46506	OK	1.8618	0.810908	2.9127	OK	2.01468	0.893269	3.13609	OK
XLOC_001394	SYP61	TSS1683	1:10015918-10018047	32.724	24.083	41.365	OK	25.0105	18.0833	31.9376	OK	29.0286	21.1771	36.8801	OK	30.5051	22.3118	38.6983	OK
XLOC_001395	AT1G28500	TSS1684	1:10018690-10020350	0	0	0	OK	0	0	0	OK	0	0	0	OK	0	0	0	OK
XLOC_001396	AT1G28510	TSS1685	1:10023875-10026295	20.5212	14.4962	26.5461	OK	27.8363	20.1947	35.478	OK	27.0479	19.5499	34.5459	OK	29.2713	21.3132	37.2295	OK
XLOC_001397	VOZ1	TSS1686	1:10029138-10031990	22.717	16.9538	28.4803	OK	23.9214	17.8301	30.0127	OK	19.3443	14.3604	24.3283	OK	25.6097	19.2919	31.9274	OK
XLOC_001398	AT1G28540	TSS1687	1:10035663-10036956	22.1986	14.2295	30.1677	OK	22.1655	14.3465	29.9846	OK	24.0864	15.5633	32.6094	OK	22.8646	14.7835	30.9456	OK
XLOC_001399	AT1G28680	TSS1688	1:10078188-10080029	15.9372	11.5772	20.2971	OK	18.1879	13.3397	23.0361	OK	19.7197	14.5124	24.9271	OK	20.7979	15.3562	26.2397	OK
XLOC_001400	AT1G28815	TSS1689	1:10095796-10102908	6.03164	0.909244	11.154	OK	2.76141	0	5.89495	OK	2.51235	0	5.63831	OK	2.29059	0	5.49406	OK
XLOC_001401	AT1G28760	TSS1690	1:10103157-10104588	2.78295	1.4574	4.1085	OK	2.84282	1.50911	4.17653	OK	2.02313	0.948698	3.09756	OK	3.52638	1.97101	5.08176	OK
XLOC_001402	AT1G29000	TSS1691	1:10113017-10114340	1.53138	0.356884	2.70588	OK	1.60208	0.36073	2.84343	OK	0.739421	0	1.56387	OK	1.5536	0.329586	2.77761	OK
XLOC_001403	AT1G29010	TSS1692	1:10117714-10119085	0	0	0	OK	0	0	0	OK	0	0	0	OK	0	0	0	OK
XLOC_001404	AT1G29040,AT1G29041	TSS1693,TSS1694	1:10134056-10139208	25.2262	14.9751	35.4773	OK	29.1225	18.5055	39.7395	OK	23.9985	12.3574	35.6395	OK	27.8476	18.0946	37.6005	OK
XLOC_001405	AT1G29060	TSS1695	1:10147692-10149691	12.3253	7.69343	16.9571	OK	11.9745	7.53191	16.4171	OK	8.94721	5.19186	12.7026	OK	14.5138	9.37071	19.6569	OK
XLOC_001406	AT1G29070	TSS1696	1:10149790-10151360	514.165	383.973	644.357	OK	668.396	496.31	840.482	OK	582.604	430.71	734.498	OK	526.651	393.409	659.893	OK
XLOC_001407	AT1G29100	TSS1697	1:10169083-10169619	0	0	0	OK	0	0	0	OK	0	0	0	OK	0	0	0	OK
XLOC_001408	AT1G29110	TSS1698	1:10171682-10173071	0.367743	0	0.846228	OK	0.511704	0	1.11857	OK	0.728838	0.00228346	1.45539	OK	0.554696	0	1.17306	OK
XLOC_001409	AT1G29120	TSS1699	1:10174186-10178521	22.3536	16.6383	28.0688	OK	20.4897	15.1865	25.7928	OK	21.9604	16.312	27.6088	OK	21.0823	15.5861	26.5786	OK
XLOC_001410	AT1G29140	TSS1700	1:10178901-10180019	0	0	0	OK	0	0	0	OK	0	0	0	OK	0	0	0	OK
XLOC_001411	ATS9	TSS1701	1:10180517-10182703	92.3575	69.6034	115.112	OK	78.7467	59.4135	98.08	OK	75.4963	57.0213	93.9713	OK	80.3848	60.6249	100.145	OK
XLOC_001412	AT1G29179,AT1G29180	TSS1702,TSS1703	1:10198763-10200962	0.843709	0.212878	1.47454	OK	0.0583563	0	0.280451	OK	1.11339	0.353593	1.87319	OK	0	0	0	OK
XLOC_001413	AT1G29200	TSS1704,TSS1705	1:10207821-10212739	0.647192	0	1.47579	OK	0.515957	0	1.18341	OK	0.595936	0	1.56617	OK	0.529142	0	1.26133	OK
XLOC_001414	CIPK18	TSS1706	1:10213903-10219846	0.350234	0	0.923751	OK	0.22057	0	0.671484	OK	0.575539	0	1.59296	OK	0.541437	0	1.29134	OK
XLOC_001415	PEX7	TSS1707	1:10224814-10226205	23.8453	17.5484	30.1422	OK	17.0152	12.2497	21.7808	OK	17.7376	12.734	22.7413	OK	18.2274	13.1837	23.271	OK
XLOC_001416	AT1G29270	TSS1708	1:10230086-10231142	6.42648	3.08767	9.76529	OK	5.40738	2.43082	8.38394	OK	5.85332	2.67856	9.02809	OK	5.50551	2.4215	8.58952	OK
XLOC_001417	WRKY65	TSS1709	1:10236344-10237842	19.5628	13.7497	25.376	OK	4.96469	2.74784	7.18154	OK	26.2969	18.8083	33.7856	OK	4.94843	2.72626	7.1706	OK
XLOC_001418	AT1G29290	TSS1710	1:10244965-10245572	2.31965	0.400629	4.23866	OK	2.9186	0.806617	5.03059	OK	4.31133	1.6312	6.99147	OK	5.42322	2.28682	8.55961	OK
XLOC_001419	AT1G29310	TSS1711,TSS1712	1:10252293-10254747	26.6604	19.8815	33.4393	OK	36.8163	27.7822	45.8504	OK	28.0159	20.9299	35.102	OK	39.2484	29.6087	48.8882	OK
XLOC_001420	AT1G29320	TSS1713	1:10255293-10261112	7.21962	3.76944	10.6698	OK	14.41	9.29046	19.5295	OK	11.2635	5.37312	17.154	OK	20.9274	14.5902	27.2646	OK
XLOC_001421	PUB17	TSS1714	1:10264394-10266818	34.3804	25.9514	42.8095	OK	19.0179	14.2143	23.8214	OK	29.9733	22.4657	37.4808	OK	17.1165	12.7529	21.4801	OK
XLOC_001422	AT1G29355	TSS1715	1:10274014-10275731	12.5439	7.68027	17.4075	OK	7.78128	4.25118	11.3114	OK	11.7729	6.81113	16.7347	OK	8.17681	4.46231	11.8913	OK
XLOC_001423	AT1G29380	TSS1716	1:10284120-10285970	4.87177	2.89702	6.84652	OK	3.09651	1.64692	4.5461	OK	5.99861	3.72783	8.26939	OK	3.2151	1.72125	4.70895	OK
XLOC_001424	AT1G29418	TSS1717	1:10300877-10301951	44.3082	28.4402	60.1763	OK	45.4387	29.4333	61.4441	OK	57.9138	38.2918	77.5358	OK	64.8825	43.7424	86.0226	OK
XLOC_001425	AT1G29465	TSS1718	1:10308573-10309798	51.1725	34.7484	67.5966	OK	11.4883	5.61838	17.3583	OK	15.9284	8.52289	23.3339	OK	8.28741	3.40571	13.1691	OK
XLOC_001426	AT1G29480	TSS1719	1:10317935-10318711	0	0	0	OK	0	0	0	OK	0	0	0	OK	0	0	0	OK
XLOC_001427	AT1G29490	TSS1720	1:10319743-10320402	6.01821	2.8561	9.18032	OK	0.0812472	0	0.444199	OK	3.6058	1.25666	5.95494	OK	0.172819	0	0.536595	OK
XLOC_001428	AT1G29500	TSS1721	1:10321209-10321864	29.5214	20.1732	38.8696	OK	14.2777	8.67868	19.8766	OK	25.8549	17.2025	34.5073	OK	8.85144	4.77156	12.9313	OK
XLOC_001429	SAUR68	TSS1722	1:10322573-10323189	9.22872	4.85479	13.6026	OK	9.45982	5.06766	13.852	OK	13.0895	7.59561	18.5833	OK	8.13967	4.13709	12.1423	OK
XLOC_001430	AT1G29520	TSS1723	1:10323654-10324743	20.8106	13.9929	27.6282	OK	15.7158	10.2116	21.2199	OK	24.4063	16.8079	32.0046	OK	16.5323	10.7598	22.3048	OK
XLOC_001431	AT1G29540	TSS1724	1:10327370-10329101	0	0	0	OK	0.134976	0	0.622226	OK	0.466432	0	1.31471	OK	0.073083	0	0.394606	OK
XLOC_001432	AT1G29550,AT1G29560	TSS1725,TSS1726,TSS1727	1:10330403-10335701	9.60022	5.80525	13.3952	OK	9.15235	5.4623	12.8424	OK	8.14667	4.18128	12.1121	OK	7.86493	4.08987	11.64	OK
XLOC_001433	AT1G29570	TSS1728	1:10335909-10337854	0	0	0	OK	0	0	0	OK	0	0	0	OK	0	0	0	OK
XLOC_001434	AT1G29580	TSS1729	1:10338442-10339146	0	0	0	OK	0	0	0	OK	0	0	0	OK	0	0	0	OK
XLOC_001435	eIF4E3	TSS1730	1:10339936-10342848	1.54427	0.334762	2.75377	OK	2.4778	0.890455	4.06514	OK	1.66266	0.369148	2.95617	OK	2.21255	0.700575	3.72453	OK
XLOC_001436	AT1G29600	TSS1731	1:10344045-10346243	0.303763	0	0.697016	OK	0.142303	0	0.486865	OK	0.39308	0	0.844949	OK	0.686882	0.0441571	1.32961	OK
XLOC_001437	AT1G29620	TSS1732	1:10347362-10349017	0	0	0	OK	0	0	0	OK	0	0	0	OK	0	0	0	OK
XLOC_001438	AT1G29630	TSS1733	1:10349426-10353736	3.14555	1.97759	4.31351	OK	4.81688	3.24685	6.3869	OK	4.02695	2.64128	5.41262	OK	6.18236	4.29516	8.06957	OK
XLOC_001439	AT1G29660	TSS1734	1:10371838-10373766	125.303	94.2837	156.323	OK	138.233	103.826	172.64	OK	104.642	78.1689	131.115	OK	109.874	82.7873	136.961	OK
XLOC_001440	AT1G29670	TSS1735	1:10375762-10378961	364.899	270.625	459.172	OK	165.657	124.325	206.988	OK	239.123	177.936	300.31	OK	120.06	89.9811	150.138	OK
XLOC_001441	AT1G29710	TSS1736	1:10387672-10389100	2.47031	1.22768	3.71293	OK	2.90938	1.52699	4.29177	OK	2.66363	1.36367	3.9636	OK	3.43146	1.90282	4.9601	OK
XLOC_001442	AT1G29760,AT1G29770	TSS1737,TSS1738	1:10422281-10425801	15.1723	11.0179	19.3268	OK	8.24375	5.55899	10.9285	OK	11.5209	8.05884	14.983	OK	7.92384	5.36157	10.4861	OK
XLOC_001443	AT1G29780	TSS1739	1:10426949-10427615	0.994699	0	2.10818	OK	0.389538	0	0.972106	OK	0.794761	0	1.78004	OK	1.17271	0	2.39467	OK
XLOC_001444	AT1G29790	TSS1740,TSS1741	1:10429871-10432034	15.213	10.9742	19.4518	OK	17.9529	13.1544	22.7515	OK	15.8696	11.3905	20.3488	OK	16.0029	11.6091	20.3966	OK
XLOC_001445	AT1G29800	TSS1742	1:10432600-10437506	7.34132	4.59364	10.089	OK	6.35326	3.83318	8.87333	OK	6.45172	3.46418	9.43925	OK	5.34377	2.76733	7.9202	OK
XLOC_001446	AT1G29820	TSS1743,TSS1744	1:10437656-10440786	9.24145	6.47999	12.0029	OK	9.54112	6.72072	12.3615	OK	10.8527	7.73283	13.9725	OK	9.81728	6.92173	12.7128	OK
XLOC_001447	AT1G29830	TSS1745,TSS1746	1:10441052-10447553	0.142887	0	0.496493	OK	0	0	0	OK	0.269533	0	0.699204	OK	0	0	0	OK
XLOC_001448	AT1G29850	TSS1747	1:10447753-10449946	106.7	80.3485	133.052	OK	97.4795	73.139	121.82	OK	100.499	75.638	125.361	OK	108.887	82.1729	135.601	OK
XLOC_001449	WRKY71	TSS1748	1:10454481-10455785	0	0	0	OK	0.943543	0.104444	1.78264	OK	0.0920938	0	0.347913	OK	0.481966	0	1.05229	OK
XLOC_001450	AT1G29890	TSS1749,TSS1750,TSS1751	1:10463010-10467286	20.6854	15.2867	26.0841	OK	18.456	13.601	23.3111	OK	16.7845	12.3245	21.2444	OK	17.9105	13.0646	22.7564	OK
XLOC_001451	CARB	TSS1752	1:10468053-10472211	31.3312	23.6166	39.0459	OK	56.9981	42.6508	71.3453	OK	36.7826	27.6857	45.8795	OK	70.8061	52.8071	88.8051	OK
XLOC_001452	CAB1	TSS1753	1:10478004-10479048	20657.8	11285.7	30029.9	OK	25560	15210.3	35909.6	OK	21664.9	11631.5	31698.3	OK	17748.1	9245.09	26251.1	OK
XLOC_001453	AT1G29950,CPuORF35	TSS1754,TSS1755,TSS1756	1:10491604-10494598	26.2265	19.5242	32.9288	OK	23.1557	17.0194	29.2921	OK	25.4135	18.9449	31.8821	OK	22.364	16.5859	28.142	OK
XLOC_001454	AT1G29960	TSS1757	1:10494706-10496170	4.53896	2.30958	6.76834	OK	4.10669	2.04621	6.16717	OK	5.4978	2.9691	8.0265	OK	5.19916	2.78169	7.61664	OK
XLOC_001455	AGL64	TSS1758	1:10496729-10497287	0	0	0	OK	0.103141	0	0.538112	OK	0	0	0	OK	0	0	0	OK
XLOC_001456	PFD6	TSS1759	1:10507592-10509098	57.2682	42.2203	72.3162	OK	48.7688	35.6742	61.8634	OK	51.1496	37.3182	64.9811	OK	58.95	43.4773	74.4228	OK
XLOC_001457	AT1G30010	TSS1760	1:10513193-10516385	2.08498	1.20894	2.96103	OK	2.94041	1.84632	4.0345	OK	2.2262	1.30422	3.14818	OK	2.48615	1.49176	3.48055	OK
XLOC_001458	GA2OX2	TSS1761	1:10537647-10539831	14.4301	10.2579	18.6023	OK	2.54291	1.27659	3.80924	OK	14.9442	10.4264	19.462	OK	2.44692	1.23598	3.65786	OK
XLOC_001459	AT1G30050	TSS1762	1:10543021-10544591	0.139961	0	0.41597	OK	0	0	0	OK	0	0	0	OK	0.0558744	0	0.213778	OK
XLOC_001460	NCED5	TSS1763	1:10571339-10573365	0.0196272	0	0.127769	OK	0.146732	0	0.349564	OK	0.094838	0	0.25422	OK	0.0976406	0	0.257555	OK
XLOC_001461	NUDX25	TSS1764,TSS1765	1:10581734-10584080	10.546	6.54599	14.5459	OK	4.85202	2.52234	7.18171	OK	14.5793	9.64244	19.5161	OK	9.63352	5.93706	13.33	OK
XLOC_001462	AT1G30130	TSS1766	1:10587577-10590106	23.871	17.2351	30.5069	OK	20.2564	14.4689	26.0439	OK	22.3222	16.0761	28.5683	OK	18.1398	12.916	23.3635	OK
XLOC_001463	JAZ8	TSS1767	1:10596491-10597239	1.75431	0.019314	3.48931	OK	0	0	0	OK	10.8425	5.63017	16.0548	OK	0.223615	0	0.658798	OK
XLOC_001464	AT1G30140	TSS1768	1:10598626-10599696	0	0	0	OK	0.0459271	0	0.279499	OK	0.0477846	0	0.284344	OK	0	0	0	OK
XLOC_001465	AT1G30160	TSS1769	1:10606209-10607810	0.131058	0	0.453131	OK	0.586121	0	1.18631	OK	0.221683	0	0.619436	OK	0.516519	0	1.08934	OK
XLOC_001466	AT1G30190	TSS1770	1:10618965-10619802	0.420608	0	1.03458	OK	0.276951	0	0.846522	OK	0.0591715	0	0.339198	OK	0.243848	0	0.747305	OK
XLOC_001467	AT1G30200	TSS1771	1:10625028-10627105	26.5005	19.7341	33.267	OK	21.2971	15.7583	26.8358	OK	22.2146	16.4461	27.9831	OK	17.5733	12.8954	22.2513	OK
XLOC_001468	AT1G30230	TSS1772	1:10638910-10640782	367.485	274.055	460.914	OK	370.513	275.646	465.38	OK	398.437	295.637	501.236	OK	413.96	307.632	520.288	OK
XLOC_001469	AT1G30260	TSS1773	1:10651050-10651728	5.19154	2.36808	8.015	OK	4.99128	2.25363	7.72892	OK	4.66029	2.03567	7.28491	OK	4.14815	1.62763	6.66867	OK
XLOC_001470	CIPK23	TSS1774	1:10654856-10658897	34.5289	26.0626	42.9951	OK	21.7231	16.257	27.1892	OK	32.3921	24.4881	40.296	OK	21.7218	16.2701	27.1735	OK
XLOC_001471	AT1G30300	TSS1775	1:10672997-10675368	10.8265	7.35582	14.2971	OK	9.72666	6.52328	12.93	OK	8.95095	5.94436	11.9575	OK	9.43245	6.29611	12.5688	OK
XLOC_001472	AT1G30320	TSS1776	1:10680197-10682987	12.0109	8.56308	15.4588	OK	13.3626	9.64055	17.0847	OK	8.57776	5.86151	11.294	OK	12.5259	8.95738	16.0944	OK
XLOC_001473	ERD4	TSS1777	1:10715664-10718997	360.31	261.568	459.051	OK	120.113	89.1639	151.063	OK	259.565	189.235	329.895	OK	91.0995	68.0277	114.171	OK
XLOC_001474	PSAK	TSS1778	1:10722196-10723247	4350.93	3010.32	5691.53	OK	3944.29	2727.43	5161.15	OK	4366.73	2967.98	5765.48	OK	3005.91	2125.85	3885.97	OK
XLOC_001475	MRP1	TSS1779,TSS1780,TSS1781	1:10727446-10738055	30.1686	22.5931	37.7442	OK	36.5335	27.4093	45.6576	OK	29.8012	22.2598	37.3425	OK	33.6843	25.2102	42.1584	OK
XLOC_001476	MRP13	TSS1782,TSS1783,TSS1784	1:10738756-10747550	4.69184	3.33151	6.05216	OK	9.52142	7.07842	11.9644	OK	5.9621	4.32889	7.59532	OK	11.016	8.19032	13.8418	OK
XLOC_001477	MRP12	TSS1785,TSS1786,TSS1787	1:10748279-10756648	2.70189	1.85793	3.54585	OK	2.12279	1.41309	2.83248	OK	4.23853	3.00162	5.47545	OK	2.47888	1.66866	3.28909	OK
XLOC_001478	AT1G30440	TSS1788	1:10759474-10762394	23.4544	17.5786	29.3302	OK	31.098	23.448	38.7479	OK	28.3083	21.2148	35.4019	OK	27.8229	20.9531	34.6926	OK
XLOC_001479	CCC1	TSS1789	1:10762738-10769532	12.0373	8.99813	15.0765	OK	14.1373	10.5558	17.7189	OK	12.472	9.3112	15.6327	OK	13.844	10.358	17.33	OK
XLOC_001480	AT1G30455	TSS1790	1:10769721-10770775	0.270876	0	0.8309	OK	0	0	0	OK	0.202718	0	0.640725	OK	0.0663732	0	0.375752	OK
XLOC_001481	AT1G30470	TSS1791	1:10779170-10786697	16.9344	12.7377	21.1311	OK	22.2907	16.7903	27.7912	OK	18.3416	13.8363	22.8469	OK	21.8719	16.4922	27.2516	OK
XLOC_001482	AT1G30473	TSS1792	1:10786978-10792575	0	0	0	OK	0.0234784	0	0.227741	OK	0.146375	0	0.553485	OK	0	0	0	OK
XLOC_001483	DRT111	TSS1793	1:10786978-10792575	15.1648	10.5399	19.7897	OK	12.0489	8.35363	15.7441	OK	12.4427	8.60272	16.2828	OK	13.313	9.29203	17.334	OK
XLOC_001484	AAE14	TSS1794	1:10810953-10813700	12.9373	9.38447	16.4901	OK	14.5851	10.6392	18.531	OK	18.2376	13.4371	23.0381	OK	13.5597	9.83014	17.2892	OK
XLOC_001485	UGT78D1	TSS1795	1:10814658-10816583	7.76952	5.31924	10.2198	OK	27.6099	20.6711	34.5486	OK	11.4694	8.1719	14.7669	OK	28.9052	21.6426	36.1679	OK
XLOC_001486	AT1G30560	TSS1796	1:10824760-10826293	0.0547642	0	0.208214	OK	0	0	0	OK	0.0797044	0	0.296311	OK	0	0	0	OK
XLOC_001487	HERK2	TSS1797	1:10828932-10831482	9.68737	7.03346	12.3413	OK	10.5998	7.74742	13.4522	OK	8.1741	5.86094	10.4873	OK	8.43151	6.06153	10.8015	OK
XLOC_001488	-	TSS1798	1:10835772-10840781	1.01651	0	4.37856	OK	3.35575	0	10.1982	OK	2.87338	0	9.42664	OK	5.15963	0	14.2194	OK
XLOC_001489	EMB2279	TSS1799,TSS1800	1:10846512-10850628	7.0922	5.12865	9.05575	OK	12.1642	9.07049	15.258	OK	10.5499	7.82427	13.2755	OK	13.9218	10.4164	17.4273	OK
XLOC_001490	MUR4	TSS1801,TSS1802	1:10854548-10858244	8.05416	5.58105	10.5273	OK	7.79181	5.31103	10.2726	OK	8.26203	5.58318	10.9409	OK	8.59081	5.97402	11.2076	OK
XLOC_001491	AT1G30640	TSS1803,TSS1804	1:10860613-10865011	17.3266	12.7633	21.8899	OK	4.89929	3.21462	6.58396	OK	15.5823	11.3502	19.8144	OK	7.03926	4.78038	9.29814	OK
XLOC_001492	WRKY14	TSS1805	1:10868302-10871297	5.99896	3.99874	7.99917	OK	1.21818	0.52772	1.90864	OK	5.2293	3.4097	7.04889	OK	1.57802	0.767462	2.38858	OK
XLOC_001493	AT1G30660	TSS1806	1:10876781-10879145	0.429914	0	1.02542	OK	0.814899	0.0890488	1.54075	OK	0.642666	0	1.39336	OK	0.902311	0.0375707	1.76705	OK
XLOC_001494	AT1G30680	TSS1807	1:10881571-10886425	16.3282	12.0709	20.5854	OK	27.8927	20.9612	34.8242	OK	17.7367	13.1648	22.3086	OK	32.9075	24.7093	41.1056	OK
XLOC_001495	AT1G30690	TSS1808	1:10887606-10890332	57.844	43.9172	71.7707	OK	57.3027	43.333	71.2723	OK	59.8382	45.258	74.4184	OK	54.8347	41.4089	68.2605	OK
XLOC_001496	AT1G30700	TSS1809	1:10892569-10894572	8.6626	5.97039	11.3548	OK	12.0388	8.59363	15.484	OK	8.64254	5.97274	11.3123	OK	15.2012	11.0684	19.3339	OK
XLOC_001497	AT1G30710	TSS1810	1:10895279-10897109	0	0	0	OK	0	0	0	OK	0	0	0	OK	0	0	0	OK
XLOC_001498	AT1G30720	TSS1811	1:10898171-10899912	15.0588	10.9445	19.1731	OK	3.23741	1.88788	4.58695	OK	10.1614	7.12879	13.1941	OK	4.33372	2.65906	6.00837	OK
XLOC_001499	AT1G30730	TSS1812	1:10900853-10902534	6.08126	3.96196	8.20057	OK	1.88703	0.929621	2.84444	OK	6.34885	4.12377	8.57393	OK	1.67527	0.784255	2.56629	OK
XLOC_001500	AT1G30740	TSS1813	1:10903028-10904630	0.12861	0	0.383467	OK	0	0	0	OK	0.0739787	0	0.268619	OK	0.0264693	0	0.164731	OK
XLOC_001501	AT1G30757	TSS1814	1:10905816-10909784	4.15192	0.11964	8.18419	OK	1.37417	0	3.45413	OK	3.10496	0	8.53296	OK	1.71792	0	4.66896	OK
XLOC_001502	AT1G30760	TSS1815	1:10918277-10920677	3.81186	2.34437	5.27934	OK	1.57459	0.760377	2.38881	OK	6.35037	4.24343	8.45731	OK	1.29772	0.571227	2.02421	OK
XLOC_001503	AT1G30790	TSS1816	1:10932712-10934066	0	0	0	OK	0	0	0	OK	0	0	0	OK	0	0	0	OK
XLOC_001504	AT1G30795	TSS1817	1:10935752-10936348	0	0	0	OK	0	0	0	OK	0	0	0	OK	0	0	0	OK
XLOC_001505	AT1G30800	TSS1818	1:10936764-10942292	0	0	0	OK	0.0361958	0	0.30599	OK	0	0	0	OK	0	0	0	OK
XLOC_001506	DIS2	TSS1819	1:10960940-10963222	9.99521	6.71816	13.2723	OK	10.0183	6.73498	13.3017	OK	9.33799	6.23846	12.4375	OK	8.93337	5.88553	11.9812	OK
XLOC_001507	-	TSS1820	1:10967012-10968946	20.2334	14.8704	25.5964	OK	12.238	8.40426	16.0718	OK	16.3384	11.9004	20.7764	OK	14.4637	10.2867	18.6407	OK
XLOC_001508	PUP4	TSS1821	1:10974444-10976298	1.9521	0.899135	3.00506	OK	1.10209	0.331537	1.87264	OK	1.71053	0.680542	2.74052	OK	1.03798	0.263408	1.81255	OK
XLOC_001509	AT1G30845	TSS1822	1:10979645-10980688	4.05567	1.72194	6.3894	OK	4.53224	2.07431	6.99018	OK	6.04177	3.03644	9.04711	OK	4.6438	2.11281	7.17479	OK
XLOC_001510	RSH4	TSS1823	1:10985077-10986295	0.585536	0.0144267	1.15664	OK	0.266965	0	0.63569	OK	0.856255	0.14366	1.56885	OK	0.0368908	0	0.221843	OK
XLOC_001511	AT1G30870	TSS1824	1:10991484-10993023	13.1849	9.08463	17.2853	OK	1.03375	0.253021	1.81448	OK	15.7581	11.0328	20.4833	OK	1.1883	0.341564	2.03504	OK
XLOC_001512	AT1G30890	TSS1825,TSS1826	1:10994320-10996134	22.4851	16.0422	28.9281	OK	21.5544	15.3266	27.7823	OK	22.2355	15.8554	28.6156	OK	23.8561	17.0864	30.6258	OK
XLOC_001513	VSR6	TSS1827,TSS1828	1:10997105-11000679	5.17285	3.38783	6.95787	OK	2.35784	1.31133	3.40435	OK	5.48034	3.60289	7.35779	OK	3.47913	2.1264	4.83186	OK
XLOC_001514	AT1G30910	TSS1829	1:11000882-11002936	24.8337	18.011	31.6564	OK	23.9068	17.314	30.4997	OK	25.3842	18.4352	32.3332	OK	24.2216	17.5462	30.8969	OK
XLOC_001515	UFO	TSS1830	1:11036179-11037508	0.0318467	0	0.200483	OK	0.215639	0	0.547118	OK	0.0627316	0	0.242621	OK	0.357936	0	0.791559	OK
XLOC_001516	AT1G30972	TSS1831	1:11044630-11045466	0	0	0	OK	0	0	0	OK	0	0	0	OK	0	0	0	OK
XLOC_001517	AT1G30974	TSS1832	1:11046968-11047816	0	0	0	OK	0	0	0	OK	0	0	0	OK	0	0	0	OK
XLOC_001518	AT1G30990	TSS1833	1:11052129-11053063	1.44699	0.0326425	2.86133	OK	0.145745	0	0.692134	OK	0.762234	0	1.75084	OK	0	0	0	OK
XLOC_001519	TO2	TSS1834	1:11057104-11058887	13.7441	8.73751	18.7508	OK	14.3753	9.27358	19.4771	OK	16.2663	10.6162	21.9164	OK	16.6526	10.9811	22.3242	OK
XLOC_001520	GlcNA.1UT1	TSS1835	1:11084858-11088563	15.7084	11.4787	19.938	OK	18.4224	13.5669	23.2779	OK	18.2083	13.3539	23.0626	OK	20.2694	15.0311	25.5076	OK
XLOC_001521	AT1G31080	TSS1836	1:11091831-11092899	0	0	0	OK	0	0	0	OK	0	0	0	OK	0	0	0	OK
XLOC_001522	AT1G31090	TSS1837	1:11094406-11095649	0	0	0	OK	0	0	0	OK	0	0	0	OK	0	0	0	OK
XLOC_001523	GOA	TSS1838	1:11117992-11119785	0.0630796	0	0.481059	OK	0	0	0	OK	0.0596165	0	0.472806	OK	0	0	0	OK
XLOC_001524	AT1G31150	TSS1839,TSS1840	1:11119849-11122587	6.32235	4.33598	8.30872	OK	6.57175	4.56822	8.57528	OK	6.05164	4.13684	7.96645	OK	5.39821	3.65984	7.13658	OK
XLOC_001525	SRX	TSS1841	1:11133409-11134914	51.326	35.5233	67.1287	OK	48.299	33.7621	62.8359	OK	46.8902	32.5646	61.2158	OK	41.8746	28.6186	55.1306	OK
XLOC_001526	-	TSS1842	1:11137260-11139144	0.944918	0.343537	1.5463	OK	5.13135	3.3142	6.9485	OK	3.62389	2.12733	5.12045	OK	4.43615	2.80851	6.0638	OK
XLOC_001527	AT1G31175	TSS1843	1:11140548-11142684	5.26674	3.45235	7.08112	OK	4.68	3.01247	6.34752	OK	4.8231	3.12504	6.52117	OK	4.93789	3.22454	6.65124	OK
XLOC_001528	IMPL1	TSS1844	1:11144750-11147678	29.9853	22.158	37.8126	OK	40.4186	30.0584	50.7788	OK	36.1108	26.8126	45.4089	OK	32.5444	24.0948	40.994	OK
XLOC_001529	AT1G31220	TSS1845	1:11156801-11163410	6.57238	1.79535	11.3494	OK	7.47485	0.863019	14.0867	OK	5.88898	0.880129	10.8978	OK	9.24679	1.07403	17.4196	OK
XLOC_001530	AT1G31270	TSS1846	1:11178348-11178658	0	0	0	OK	0	0	0	OK	0	0	0	OK	0	0	0	OK
XLOC_001531	AGO2,AGO3	TSS1847,TSS1848	1:11181664-11192523	14.4472	10.7933	18.1011	OK	5.82008	4.16913	7.47103	OK	7.68603	5.39089	9.98117	OK	6.16939	4.43088	7.9079	OK
XLOC_001532	AT1G31300	TSS1849	1:11193634-11196312	29.381	21.8315	36.9306	OK	22.3858	16.4501	28.3215	OK	25.8449	19.061	32.6287	OK	21.2496	15.4654	27.0338	OK
XLOC_001533	LBD4	TSS1850	1:11213016-11214382	3.49131	1.65516	5.32746	OK	2.74453	1.18123	4.30782	OK	2.5843	1.06619	4.10241	OK	1.95391	0.670901	3.23692	OK
XLOC_001534	-	TSS1851	1:11228867-11230107	7.62376	4.51525	10.7323	OK	1.42583	0.337772	2.51389	OK	6.63371	3.79828	9.46914	OK	1.93494	0.627599	3.24228	OK
XLOC_001535	RECQL2	TSS1852	1:11232332-11237561	5.92783	4.05854	7.79712	OK	5.40998	3.63848	7.18148	OK	5.47581	3.70127	7.25036	OK	5.40277	3.65583	7.1497	OK
XLOC_001536	FEI1	TSS1853	1:11249599-11253915	43.1885	32.5245	53.8526	OK	56.6164	42.5771	70.6557	OK	46.0977	34.7471	57.4482	OK	51.0492	38.4772	63.6212	OK
XLOC_001537	SGR2	TSS1854	1:11265819-11273294	5.07808	3.45782	6.69834	OK	4.45419	3.02307	5.88532	OK	3.71947	2.30224	5.13671	OK	4.14591	2.75307	5.53875	OK
XLOC_001538	AT1G31510	TSS1855	1:11277416-11278462	0	0	0	OK	0	0	0	OK	0	0	0	OK	0	0	0	OK
XLOC_001539	ECS1	TSS1856	1:11311168-11311989	89.2088	66.6161	111.802	OK	128.403	96.6394	160.167	OK	123.278	91.2592	155.296	OK	139.936	105.584	174.289	OK
XLOC_001540	AT1G31620	TSS1857	1:11316940-11317894	0	0	0	OK	0	0	0	OK	0	0	0	OK	0	0	0	OK
XLOC_001541	AT1G31670	TSS1858	1:11337557-11341889	0	0	0	OK	0	0	0	OK	0	0	0	OK	0	0	0	OK
XLOC_001542	AT1G31690	TSS1859	1:11343979-11347767	0.0780239	0	0.256739	OK	3.8989	2.45211	5.34569	OK	0.681721	0.198598	1.16484	OK	2.97566	1.75432	4.197	OK
XLOC_001543	AT1G31710	TSS1860	1:11349839-11355486	9.13921	6.521	11.7574	OK	12.1307	8.84826	15.4132	OK	9.56613	6.8365	12.2958	OK	11.1677	8.10051	14.2348	OK
XLOC_001544	AT1G31720	TSS1861	1:11356095-11357107	1.6529	0.240197	3.0656	OK	1.16787	0	2.40659	OK	0.917022	0	1.94449	OK	1.20636	0	2.48844	OK
XLOC_001545	AT1G31730	TSS1862	1:11359619-11364288	27.6625	20.9374	34.3877	OK	27.1094	20.5371	33.6818	OK	24.8445	18.7959	30.8931	OK	26.916	20.3807	33.4512	OK
XLOC_001546	AT1G31772	TSS1863	1:11378939-11379414	0	0	0	OK	0	0	0	OK	0	0	0	OK	0	0	0	OK
XLOC_001547	AT1G31780	TSS1864	1:11391226-11396018	23.8621	17.8795	29.8447	OK	24.2806	18.1544	30.4068	OK	23.2175	17.2758	29.1591	OK	23.9452	17.8368	30.0536	OK
XLOC_001548	CYP97A3	TSS1865	1:11396351-11406259	52.8903	37.9228	67.8578	OK	60.9725	43.1387	78.8064	OK	60.1449	43.0292	77.2606	OK	54.7699	38.2905	71.2493	OK
XLOC_001549	AT1G31840	TSS1866	1:11423905-11426714	0.185301	0	0.408546	OK	0.841952	0.362769	1.32113	OK	0.456686	0.128354	0.785019	OK	1.2631	0.634527	1.89168	OK
XLOC_001550	AT1G31850	TSS1867,TSS1868	1:11430221-11433699	22.8788	17.1521	28.6055	OK	32.5137	24.285	40.7423	OK	28.1914	20.9765	35.4062	OK	32.216	23.9913	40.4407	OK
XLOC_001551	AT1G31870	TSS1869	1:11436718-11440109	12.1581	8.58594	15.7302	OK	12.5719	9.16119	15.9826	OK	13.2031	9.64703	16.7592	OK	14.2063	10.3372	18.0755	OK
XLOC_001552	BRX	TSS1870,TSS1871	1:11445489-11450210	3.15223	1.76569	4.53877	OK	1.97577	0.952341	2.99919	OK	3.62366	2.08663	5.16069	OK	2.71399	1.44959	3.97839	OK
XLOC_001553	NIP3	TSS1872	1:11450416-11451987	2.60311	0.984947	4.22127	OK	0.737728	0	1.5727	OK	3.69692	1.66927	5.72458	OK	0.531175	0	1.26317	OK
XLOC_001554	-	TSS1873,TSS1874	1:11453593-11455431	4.24421	1.81231	6.67612	OK	1.76512	0.414302	3.11594	OK	4.17093	1.72563	6.61623	OK	2.05012	0.624558	3.47568	OK
XLOC_001555	AT1G31910	TSS1875	1:11457059-11461825	63.0619	47.5739	78.5499	OK	83.3495	62.3161	104.383	OK	74.2304	55.9653	92.4955	OK	96.0735	71.9842	120.163	OK
XLOC_001556	XLG3	TSS1876	1:11464984-11469185	17.6224	13.2291	22.0157	OK	12.7	9.48182	15.9182	OK	14.7073	10.9872	18.4275	OK	13.5281	10.098	16.9581	OK
XLOC_001557	-	TSS1877	1:11471991-11472786	2.73196	0.670413	4.79351	OK	2.28715	0.573552	4.00076	OK	2.6642	0.631089	4.69731	OK	1.27189	0.0235787	2.5202	OK
XLOC_001558	AT1G31950	TSS1878	1:11475769-11478789	9.44804	6.53773	12.3584	OK	1.37271	0.490761	2.25465	OK	6.71545	4.28896	9.14195	OK	1.31913	0.526963	2.11129	OK
XLOC_001559	STRS1	TSS1879	1:11479865-11482890	38.7982	29.2478	48.3486	OK	64.7315	48.8019	80.661	OK	56.3384	42.5514	70.1253	OK	77.919	58.7235	97.1144	OK
XLOC_001560	AT1G31990	TSS1880	1:11488015-11489287	0.104116	0	0.372384	OK	0.223493	0	0.573107	OK	0.226857	0	0.530903	OK	0.0997895	0	0.350403	OK
XLOC_001561	AT1G32030	TSS1881	1:11514593-11515595	0	0	0	OK	0	0	0	OK	0	0	0	OK	0	0	0	OK
XLOC_001562	AT1G32050	TSS1882	1:11528444-11531281	129.863	97.7875	161.939	OK	103.809	78.34	129.279	OK	113.401	85.4616	141.341	OK	100.232	75.6842	124.78	OK
XLOC_001563	PRK	TSS1883	1:11532532-11534639	694.022	503.266	884.777	OK	715.63	516.523	914.738	OK	788.263	565.337	1011.19	OK	562.057	409.863	714.252	OK
XLOC_001564	AT1G32120	TSS1884,TSS1885	1:11552925-11558787	7.15714	4.60562	9.70866	OK	4.90446	3.0054	6.80352	OK	6.35265	4.01504	8.69026	OK	4.28268	2.44607	6.11928	OK
XLOC_001565	bZIP68	TSS1886	1:11565517-11568535	19.9201	14.6148	25.2254	OK	7.53963	5.04072	10.0385	OK	16.7547	12.1489	21.3606	OK	8.34596	5.66964	11.0223	OK
XLOC_001566	AT1G32160	TSS1887	1:11568664-11570387	41.1307	30.8396	51.4217	OK	51.1244	38.5436	63.7052	OK	43.1513	32.3066	53.996	OK	41.3345	30.9759	51.6932	OK
XLOC_001567	XTH30	TSS1888	1:11575319-11577927	37.2465	27.7965	46.6966	OK	9.49434	6.29022	12.6985	OK	31.5987	23.2463	39.9511	OK	9.07692	5.99428	12.1596	OK
XLOC_001568	AT1G32220	TSS1889	1:11607853-11609733	94.2717	71.1895	117.354	OK	85.5386	64.3519	106.725	OK	93.1081	70.1968	116.019	OK	71.1734	53.3799	88.9669	OK
XLOC_001569	AT1G32225	TSS1890	1:11610113-11610625	0	0	0	OK	0	0	0	OK	0	0	0	OK	0	0	0	OK
XLOC_001570	RCD1	TSS1891,TSS1892	1:11611926-11617310	103.168	76.9116	129.425	OK	79.3722	59.3669	99.3774	OK	96.0223	71.1924	120.852	OK	87.7514	65.3433	110.16	OK
XLOC_001571	AT1G32250	TSS1893	1:11639842-11640343	0	0	0	OK	0	0	0	OK	0	0	0	OK	0	0	0	OK
XLOC_001572	ATSYP24	TSS1894	1:11642592-11644962	0	0	0	OK	0	0	0	OK	0	0	0	OK	0	0	0	OK
XLOC_001573	AT1G32280	TSS1895	1:11646219-11646816	0	0	0	OK	0	0	0	OK	0	0	0	OK	0	0	0	OK
XLOC_001574	AT1G32300	TSS1896	1:11651341-11653365	0	0	0	OK	0.0220431	0	0.145145	OK	0	0	0	OK	0	0	0	OK
XLOC_001575	AT1G32310	TSS1897	1:11653563-11654794	22.1484	14.3025	29.9943	OK	20.7794	13.3452	28.2136	OK	19.9864	12.6389	27.3339	OK	19.4828	12.3085	26.6571	OK
XLOC_001576	MKK10	TSS1898	1:11655155-11656073	0	0	0	OK	0	0	0	OK	0.0488868	0	0.298049	OK	0	0	0	OK
XLOC_001577	AT1G32337	TSS1899	1:11661814-11662122	0	0	0	OK	0	0	0	OK	0	0	0	OK	0	0	0	OK
XLOC_001578	AT1G32360	TSS1900	1:11672930-11675339	23.1665	17.216	29.1171	OK	17.7377	13.0221	22.4532	OK	24.6099	18.2795	30.9404	OK	16.3238	11.9163	20.7313	OK
XLOC_001579	ATL1F	TSS1901	1:11675530-11676748	0	0	0	OK	0	0	0	OK	0	0	0	OK	0	0	0	OK
XLOC_001580	TOM2B	TSS1902	1:11676960-11678520	21.8905	13.3753	30.4057	OK	15.496	8.45159	22.5404	OK	24.132	14.0028	34.2613	OK	18.833	10.4611	27.2049	OK
XLOC_001581	AT1G32375	TSS1903	1:11679229-11680679	0.0351506	0	0.212116	OK	0.0882249	0	0.264499	OK	0.0975031	0	0.346378	OK	0.142036	0	0.411099	OK
XLOC_001582	PRS2	TSS1904	1:11681751-11684478	8.05255	5.46937	10.6357	OK	13.9079	10.0349	17.7808	OK	9.88371	6.90719	12.8602	OK	16.6885	12.1983	21.1787	OK
XLOC_001583	AT1G32410,AT1G32415	TSS1905,TSS1906	1:11693798-11697896	39.2467	28.154	50.3394	OK	31.0437	21.9204	40.1669	OK	37.9583	27.3894	48.5271	OK	30.7105	20.7174	40.7035	OK
XLOC_001584	AT1G32420	TSS1907	1:11701994-11702903	0	0	0	OK	0	0	0	OK	0	0	0	OK	0	0	0	OK
XLOC_001585	PKp3	TSS1908	1:11712061-11715122	21.0316	15.6558	26.4074	OK	29.5335	22.1702	36.8968	OK	25.3478	18.9402	31.7555	OK	32.3558	24.3246	40.3871	OK
XLOC_001586	AT1G32460	TSS1909	1:11738117-11740361	77.0421	9.12038	144.964	OK	40.1307	0	88.4496	OK	93.1379	10.4649	175.811	OK	38.5332	0	81.1768	OK
XLOC_001587	IDH-IV	TSS1910	1:11741082-11741990	0	0	0	OK	0	0	0	OK	0	0	0	OK	0	0	0	OK
XLOC_001588	NAC011	TSS1911	1:11756999-11758118	0	0	0	OK	0.109838	0	0.380365	OK	0.41524	0	0.886637	OK	0	0	0	OK
XLOC_001589	LOL1	TSS1912,TSS1913,TSS1914	1:11767503-11769902	18.1251	12.6394	23.6107	OK	34.9679	25.5165	44.4193	OK	27.6183	19.7665	35.4701	OK	37.4752	27.4856	47.4647	OK
XLOC_001590	AT1G32560	TSS1915	1:11774483-11775279	0.153949	0	0.548612	OK	0	0	0	OK	0.308076	0	0.936655	OK	0.0767678	0	0.421091	OK
XLOC_001591	AT1G32570	TSS1916	1:11776764-11777557	0.721245	0	2.1501	OK	1.06393	0	2.85973	OK	0.832833	0	2.08086	OK	0.120639	0	0.852848	OK
XLOC_001592	-	TSS1917	1:11778585-11780573	1.4814	0.2614	2.7014	OK	0.429326	0	1.00313	OK	1.88628	0.455135	3.31743	OK	0.915663	0	1.86175	OK
XLOC_001593	AT1G32580	TSS1918	1:11784056-11785637	50.8095	37.7899	63.829	OK	71.0459	53.418	88.6739	OK	55.2913	41.2336	69.3491	OK	94.9989	71.6659	118.332	OK
XLOC_001594	AT1G32583	TSS1919	1:11785805-11788286	0.675458	0.185879	1.16504	OK	0.650338	0.180033	1.12064	OK	1.21891	0.539248	1.89858	OK	0.441499	0.0542764	0.828723	OK
XLOC_001595	AT1G32600	TSS1920	1:11794801-11797141	0	0	0	OK	0	0	0	OK	0	0	0	OK	0	0	0	OK
XLOC_001596	AT1G32630	TSS1921	1:11797334-11798602	7.13456	4.07038	10.1987	OK	5.29236	2.78549	7.79924	OK	8.05808	4.70235	11.4138	OK	6.75772	3.78352	9.73192	OK
XLOC_001597	AT1G32660	TSS1922	1:11811039-11812380	0	0	0	OK	0	0	0	OK	0	0	0	OK	0	0	0	OK
XLOC_001598	AT1G32670	TSS1923	1:11815663-11815976	0	0	0	OK	0	0	0	OK	0	0	0	OK	0	0	0	OK
XLOC_001599	AT1G32700	TSS1924	1:11827432-11829759	89.5584	67.6052	111.512	OK	24.3335	17.6603	31.0067	OK	47.7403	35.6027	59.8779	OK	25.3031	18.3376	32.2687	OK
XLOC_001600	AT1G32710	TSS1925	1:11833112-11833706	0	0	0	OK	0	0	0	OK	0	0	0	OK	0	0	0	OK
XLOC_001601	AT1G32720	TSS1926	1:11834901-11836631	0	0	0	OK	0	0	0	OK	0	0	0	OK	0	0	0	OK
XLOC_001602	AT1G32730	TSS1927	1:11840909-11843257	2.56387	1.30782	3.81991	OK	5.56314	3.47635	7.64993	OK	4.15468	2.42935	5.88001	OK	4.81248	2.90456	6.7204	OK
XLOC_001603	AT1G32740	TSS1928	1:11844876-11856765	2.15076	0	5.16655	OK	3.31309	0	7.90958	OK	2.41005	0	5.80907	OK	3.39316	0	7.4719	OK
XLOC_001604	AT1G32760	TSS1929	1:11858210-11859292	5.74697	3.32758	8.16635	OK	4.19603	2.24938	6.14268	OK	5.6859	3.27958	8.09222	OK	4.39529	2.36935	6.42122	OK
XLOC_001605	AT1G32810	TSS1930	1:11881809-11885843	9.02251	6.63149	11.4135	OK	8.92506	6.5576	11.2925	OK	8.39677	6.13804	10.6555	OK	9.17413	6.75003	11.5982	OK
XLOC_001606	UBP11	TSS1931	1:11902628-11906900	0.116984	0	0.289702	OK	0.0935126	0	0.242259	OK	0.0731196	0	0.213634	OK	0.0432256	0	0.161466	OK
XLOC_001607	NAC13	TSS1932	1:11911678-11914735	6.16892	4.13439	8.20345	OK	12.3355	8.9015	15.7694	OK	6.56	4.40564	8.71436	OK	20.1266	14.9266	25.3265	OK
XLOC_001608	AT1G32910	TSS1933	1:11925425-11926908	0.182134	0	0.498532	OK	0.0262338	0	0.18567	OK	1.53053	0.585075	2.47599	OK	0.155634	0	0.453326	OK
XLOC_001609	AT1G32920	TSS1934	1:11928806-11929302	205.497	154.631	256.364	OK	64.682	45.9271	83.4369	OK	142.451	104.065	180.837	OK	65.0886	45.9177	84.2594	OK
XLOC_001610	AT1G32928	TSS1935	1:11931202-11931801	7.10729	3.31936	10.8952	OK	6.51594	3.05003	9.98184	OK	5.31312	2.16793	8.4583	OK	4.13265	1.48176	6.78354	OK
XLOC_001611	SBT3.5	TSS1936,TSS1937	1:11937187-11941172	2.40749	1.42961	3.38537	OK	4.71118	3.17669	6.24567	OK	2.76408	1.70867	3.81949	OK	7.55775	5.36628	9.74922	OK
XLOC_001612	AT1G32950	TSS1938	1:11941437-11944760	0.28243	0.0167895	0.54807	OK	0.262812	0.0158303	0.509793	OK	0.224806	0	0.45439	OK	0.446272	0.107526	0.785017	OK
XLOC_001613	SBT3.3	TSS1939	1:11945306-11948650	0.119174	0	0.273833	OK	0.633815	0.226979	1.04065	OK	0.173191	0	0.37247	OK	0.669547	0.250588	1.08851	OK
XLOC_001614	AT1G32975	TSS1940	1:11953088-11953899	0	0	0	OK	0	0	0	OK	0	0	0	OK	0	0	0	OK
XLOC_001615	PRPL11	TSS1941	1:11955784-11957284	364.181	272.39	455.973	OK	491.689	366.162	617.217	OK	409.394	306.247	512.54	OK	434.339	324.696	543.983	OK
XLOC_001616	AT1G33010	TSS1942	1:11959286-11960591	0	0	0	OK	0	0	0	OK	0	0	0	OK	0	0	0	OK
XLOC_001617	AT1G33020	TSS1943	1:11962745-11966276	0	0	0	OK	0	0	0	OK	0	0	0	OK	0	0	0	OK
XLOC_001618	NACA5	TSS1944	1:11966469-11972583	98.2745	60.3633	136.186	OK	143.356	101.067	185.645	OK	136.344	80.4205	192.267	OK	159.788	113.032	206.545	OK
XLOC_001619	AT1G33070	TSS1945	1:11982888-11985299	0	0	0	OK	0	0	0	OK	0	0	0	OK	0	0	0	OK
XLOC_001620	AT1G33080	TSS1946	1:11985656-11990482	5.14592	3.02997	7.26187	OK	5.97868	3.68925	8.26811	OK	5.01179	3.06171	6.96187	OK	5.66056	3.41561	7.9055	OK
XLOC_001621	AT1G33090	TSS1947	1:11993297-11996712	0.0667886	0	0.238337	OK	0.0626568	0	0.189008	OK	0.276982	0	0.575404	OK	0.0237055	0	0.144808	OK
XLOC_001622	AT1G33100	TSS1948	1:11997682-12001308	0	0	0	OK	0	0	0	OK	0.164457	0	0.439831	OK	0	0	0	OK
XLOC_001623	AT1G33110	TSS1949	1:12004892-12008833	17.6694	13.0307	22.3081	OK	24.8489	18.5076	31.1902	OK	19.0898	13.9931	24.1865	OK	24.4968	18.1344	30.8592	OK
XLOC_001624	AT1G33120	TSS1950	1:12010900-12012524	66.8449	50.2083	83.4815	OK	110.653	83.3764	137.929	OK	97.3694	73.0582	121.681	OK	134.279	101.471	167.088	OK
XLOC_001625	PGY2	TSS1951	1:12023274-12024783	109.164	82.3552	135.973	OK	167.372	126.001	208.743	OK	158.185	118.366	198.004	OK	198.899	149.474	248.324	OK
XLOC_001626	AT1G33170	TSS1952	1:12027083-12030539	4.99385	3.30445	6.68325	OK	8.43766	5.99042	10.8849	OK	5.74898	3.8786	7.61936	OK	8.73274	6.21434	11.2511	OK
XLOC_001627	AT1G33220	TSS1953	1:12044871-12045879	0	0	0	OK	0	0	0	OK	0	0	0	OK	0	0	0	OK
XLOC_001628	AT1G33230	TSS1954	1:12046640-12050066	30.5221	22.7433	38.3009	OK	17.4494	12.6783	22.2205	OK	25.3897	18.825	31.9545	OK	18.2252	13.2748	23.1756	OK
XLOC_001629	AT1G33260	TSS1955	1:12064508-12066376	3.04002	1.68554	4.39449	OK	2.07541	1.02232	3.1285	OK	2.14584	1.06312	3.22856	OK	3.23497	1.84128	4.62866	OK
XLOC_001630	AT1G33265	TSS1956	1:12066594-12070374	12.1123	5.61502	18.6096	OK	27.3037	16.9499	37.6574	OK	17.1705	8.39435	25.9466	OK	37.2413	23.5977	50.8849	OK
XLOC_001631	NAC015	TSS1957	1:12072740-12073839	1.39237	0.321454	2.46328	OK	0.279758	0	0.750697	OK	1.73248	0.504111	2.96084	OK	0.107177	0	0.38219	OK
XLOC_001632	AT1G33290	TSS1958	1:12074043-12076104	27.9764	20.5872	35.3655	OK	30.2635	22.5102	38.0169	OK	27.956	20.6247	35.2872	OK	28.1271	20.7134	35.5408	OK
XLOC_001633	AT1G33320	TSS1959	1:12081008-12083462	0.105027	0	0.381475	OK	0	0	0	OK	0.279607	0	0.643931	OK	0	0	0	OK
XLOC_001634	AT1G33330	TSS1960	1:12084950-12086898	15.4898	10.5954	20.3842	OK	15.8761	10.7798	20.9725	OK	15.7356	10.8422	20.629	OK	16.2433	11.1888	21.2979	OK
XLOC_001635	AT1G33340	TSS1961,TSS1962	1:12087108-12088964	2.74945	1.39293	4.10597	OK	1.14022	0.335864	1.94458	OK	2.36435	1.11368	3.61502	OK	0.605723	0	1.26374	OK
XLOC_001636	AT1G33360	TSS1963	1:12091796-12096496	10.0949	7.31646	12.8734	OK	7.81004	5.51956	10.1005	OK	9.94776	6.92407	12.9715	OK	9.33378	6.67598	11.9916	OK
XLOC_001637	AT1G33420,AT1G33430	TSS1964	1:12118993-12126481	4.89187	2.05734	7.7264	OK	4.17027	1.02265	7.31788	OK	3.66679	0.965442	6.36815	OK	3.57745	0.783633	6.37127	OK
XLOC_001638	AT1G33470	TSS1965,TSS1966	1:12144434-12147208	25.9159	19.3785	32.4532	OK	29.8866	22.3968	37.3764	OK	24.8524	18.4868	31.218	OK	30.3981	22.7886	38.0076	OK
XLOC_001639	AT1G33500	TSS1967	1:12152572-12154715	0.475924	0	1.05031	OK	0.272072	0	0.760424	OK	0.536854	0	1.17507	OK	0.238277	0	0.60438	OK
XLOC_001640	AT1G33530	TSS1968	1:12159883-12161314	0	0	0	OK	0	0	0	OK	0	0	0	OK	0	0	0	OK
XLOC_001641	ADR1	TSS1969	1:12168767-12172005	10.3267	7.57604	13.0774	OK	5.36822	3.72442	7.01202	OK	9.38416	6.70346	12.0649	OK	7.15514	5.10482	9.20546	OK
XLOC_001642	AT1G33590	TSS1970	1:12177776-12179413	122.448	91.9488	152.947	OK	101.77	76.5843	126.956	OK	138.077	102.093	174.061	OK	102.431	77.0451	127.817	OK
XLOC_001643	AT1G33600	TSS1971	1:12180775-12182363	71.6408	54.0645	89.2172	OK	57.4879	43.3855	71.5902	OK	77.6077	56.5934	98.622	OK	59.1587	44.6706	73.6467	OK
XLOC_001644	AT1G33610	TSS1972	1:12188903-12190815	14.7499	10.5219	18.978	OK	4.72588	2.85876	6.593	OK	19.1675	13.9124	24.4227	OK	6.2566	3.9995	8.51371	OK
XLOC_001645	AT1G33612	TSS1973	1:12191311-12192849	1.52217	0.647134	2.39721	OK	0.545982	0.0635875	1.02838	OK	1.50661	0.634637	2.37858	OK	0.837342	0.207638	1.46705	OK
XLOC_001646	AT1G33670	TSS1974	1:12201962-12203408	0	0	0	OK	0	0	0	OK	0	0	0	OK	0	0	0	OK
XLOC_001647	AT1G33680	TSS1975	1:12203944-12214182	20.6229	14.4522	26.7936	OK	22.2233	16.2608	28.1859	OK	19.8441	14.2077	25.4805	OK	23.3813	17.2323	29.5303	OK
XLOC_001648	AT1G33710	TSS1976	1:12219656-12220289	0	0	0	OK	0	0	0	OK	0	0	0	OK	0	0	0	OK
XLOC_001649	CYP76C5	TSS1977	1:12227278-12228460	0	0	0	OK	0	0	0	OK	0	0	0	OK	0	0	0	OK
XLOC_001650	AT1G33750	TSS1978	1:12233732-12236476	5.32886	3.48149	7.17622	OK	2.32109	1.26763	3.37456	OK	4.77158	3.06274	6.48042	OK	1.69494	0.817815	2.57207	OK
XLOC_001651	AT1G33760	TSS1979	1:12237877-12238598	9.21003	5.24442	13.1756	OK	0.274514	0	0.8464	OK	3.40778	1.49662	5.31893	OK	0.373532	0	0.909531	OK
XLOC_001652	AT1G33770	TSS1980	1:12242125-12244462	0.767389	0.225871	1.30891	OK	0.231604	0	0.522807	OK	0.747909	0.207925	1.28789	OK	0.175713	0	0.403308	OK
XLOC_001653	AT1G33790	TSS1981,TSS1982	1:12256557-12260605	12.6666	8.99558	16.3377	OK	6.39678	4.46438	8.32919	OK	11.8662	8.09023	15.6421	OK	9.54236	6.84329	12.2414	OK
XLOC_001654	AT1G33800	TSS1983	1:12261418-12262717	12.6906	8.67664	16.7046	OK	7.41429	4.69923	10.1293	OK	10.4204	6.88762	13.9532	OK	6.62729	4.09348	9.1611	OK
XLOC_001655	AT1G33810	TSS1984	1:12265032-12266847	93.8602	69.9906	117.73	OK	116.115	87.2847	144.945	OK	114.952	86.0927	143.811	OK	109.74	82.2033	137.277	OK
XLOC_001656	AT1G33811	TSS1985	1:12267865-12269913	56.3971	42.6734	70.1209	OK	45.1666	33.9747	56.3585	OK	59.0263	44.1155	73.9372	OK	39.5848	29.6561	49.5135	OK
XLOC_001657	AT1G33860	TSS1986	1:12294393-12295305	0	0	0	OK	0	0	0	OK	0	0	0	OK	0	0	0	OK
XLOC_001658	AT1G33910	TSS1987	1:12314903-12316258	0.0522464	0	0.30744	OK	0.0957198	0	0.374095	OK	0	0	0	OK	0.163634	0	0.564797	OK
XLOC_001659	PP2-A4	TSS1988	1:12319904-12320870	0	0	0	OK	0	0	0	OK	0	0	0	OK	0	0	0	OK
XLOC_001660	AT1G33925	TSS1989	1:12322573-12322753	0	0	0	OK	0	0	0	OK	0	0	0	OK	0	0	0	OK
XLOC_001661	AT1G33930	TSS1990,TSS1991	1:12323658-12327260	1.05139	0.143851	1.95893	OK	1.16681	0.289042	2.04458	OK	1.93055	0.785282	3.07583	OK	1.53546	0.435367	2.63556	OK
XLOC_001662	AIG1	TSS1992	1:12346231-12348513	0	0	0	OK	3.65072	2.08396	5.21748	OK	0.29281	0	0.654608	OK	19.9841	14.3236	25.6446	OK
XLOC_001663	UPF3	TSS1993	1:12351592-12355023	19.7834	14.7479	24.8188	OK	18.1026	13.446	22.7591	OK	19.6159	14.6229	24.609	OK	21.0359	15.7341	26.3378	OK
XLOC_001664	MES14	TSS1994	1:12355567-12358966	53.2544	28.3416	78.1672	OK	48.7109	27.5869	69.8348	OK	46.3931	24.0366	68.7497	OK	47.4296	27.2751	67.5842	OK
XLOC_001665	AT1G34020	TSS1995	1:12366853-12369463	13.7809	9.78005	17.7817	OK	18.3621	13.3215	23.4028	OK	16.2939	11.7496	20.8381	OK	18.224	13.2105	23.2375	OK
XLOC_001666	AT1G34040	TSS1996	1:12374432-12376179	1.99174	0.89096	3.09253	OK	0.607023	0.0554694	1.15858	OK	3.16429	1.64558	4.683	OK	0.598163	0.0715209	1.12481	OK
XLOC_001667	AT1G34041	TSS1997	1:12378032-12378188	0	0	0	OK	0	0	0	OK	0	0	0	OK	0	0	0	OK
XLOC_001668	AT1G34046	TSS1998	1:12388594-12389447	0	0	0	OK	0	0	0	OK	0	0	0	OK	0	0	0	OK
XLOC_001669	AT1G34050	TSS1999	1:12393494-12396006	0.519845	0.0699626	0.969727	OK	0.0409856	0	0.168749	OK	0.36658	0.0103764	0.722784	OK	0	0	0	OK
XLOC_001670	AT1G34070	TSS2000	1:12402282-12403209	0	0	0	OK	0	0	0	OK	0	0	0	OK	0	0	0	OK
XLOC_001671	IP5PI	TSS2001	1:12426748-12429710	5.01116	3.26868	6.75364	OK	3.56438	2.16775	4.961	OK	4.36159	2.7867	5.93648	OK	4.20834	2.65175	5.76493	OK
XLOC_001672	STT3B	TSS2002	1:12429889-12433187	17.4511	13.0144	21.8879	OK	24.593	18.521	30.665	OK	18.612	13.923	23.301	OK	25.1718	18.9553	31.3882	OK
XLOC_001673	AT1G34150	TSS2003	1:12435897-12439501	10.6381	7.49992	13.7762	OK	4.35612	2.66493	6.04731	OK	7.50447	5.07143	9.9375	OK	5.00149	3.1271	6.87588	OK
XLOC_001674	AT1G34160	TSS2004	1:12441392-12443256	1.24086	0.498477	1.98324	OK	2.72938	1.53005	3.9287	OK	2.05804	1.05976	3.05631	OK	3.36754	1.97082	4.76425	OK
XLOC_001675	NAC016	TSS2005,TSS2006	1:12448566-12451287	0.835303	0.278406	1.3922	OK	0.855228	0.289082	1.42137	OK	0.658969	0.169525	1.14841	OK	1.29178	0.577968	2.00559	OK
XLOC_001676	NAC017	TSS2007	1:12451436-12454142	22.2929	16.7157	27.8701	OK	20.7982	15.5476	26.0488	OK	22.542	16.8983	28.1856	OK	19.6136	14.6069	24.6204	OK
XLOC_001677	AT1G34200	TSS2008	1:12455707-12457547	8.83491	6.03116	11.6387	OK	9.01316	6.18317	11.8431	OK	9.26601	6.37467	12.1573	OK	10.6741	7.50249	13.8458	OK
XLOC_001678	SERK2	TSS2009	1:12458620-12466089	11.1045	6.74735	15.4616	OK	14.2224	8.47302	19.9719	OK	11.3805	6.78023	15.9808	OK	16.7178	10.5309	22.9047	OK
XLOC_001679	EPF2	TSS2010	1:12472867-12473873	9.9362	5.3898	14.4826	OK	9.52495	5.0997	13.9502	OK	7.39606	3.55031	11.2418	OK	10.6015	5.84144	15.3616	OK
XLOC_001680	FAB1D	TSS2011,TSS2012	1:12485323-12492169	5.41837	3.9625	6.87423	OK	5.20494	3.80567	6.6042	OK	6.71251	4.90917	8.51584	OK	5.43646	3.97896	6.89397	OK
XLOC_001681	RLP5	TSS2013	1:12497999-12498800	0	0	0	OK	0	0	0	OK	0	0	0	OK	0	0	0	OK
XLOC_001682	AT1G34300	TSS2014	1:12503379-12506110	10.5752	7.69417	13.4563	OK	7.46526	5.32908	9.60143	OK	9.51009	6.86037	12.1598	OK	6.62945	4.64536	8.61354	OK
XLOC_001683	AT1G34320	TSS2015	1:12520169-12524370	18.8758	14.2137	23.538	OK	14.7849	11.0365	18.5333	OK	17.776	13.3356	22.2165	OK	16.1894	12.0748	20.304	OK
XLOC_001684	AT1G34340	TSS2016	1:12530826-12534235	15.0941	10.9895	19.1987	OK	17.0334	12.524	21.5427	OK	14.7227	10.7021	18.7434	OK	18.2763	13.4721	23.0805	OK
XLOC_001685	AT1G34350	TSS2017	1:12534425-12536095	22.2383	15.1966	29.2801	OK	17.4954	11.6756	23.3153	OK	21.1614	14.4566	27.8661	OK	18.5605	12.44	24.6809	OK
XLOC_001686	PS1	TSS2018,TSS2019	1:12536385-12541891	1.68216	1.06618	2.29814	OK	2.53047	1.71597	3.34498	OK	1.43146	0.874792	1.98813	OK	2.49254	1.67405	3.31104	OK
XLOC_001687	AT1G34360	TSS2020	1:12542862-12546172	6.62114	4.4271	8.81519	OK	8.3523	5.78262	10.922	OK	6.69163	4.47922	8.90403	OK	10.1864	7.19655	13.1763	OK
XLOC_001688	STOP1	TSS2021	1:12550445-12554358	61.3376	46.1044	76.5707	OK	32.5089	23.3844	41.6333	OK	51.8992	38.9432	64.8552	OK	36.3813	26.6022	46.1605	OK
XLOC_001689	ARF22	TSS2022	1:12556004-12559082	0	0	0	OK	0	0	0	OK	0	0	0	OK	0	0	0	OK
XLOC_001690	ARF21	TSS2023	1:12577721-12580824	0	0	0	OK	0.0384389	0	0.158955	OK	0	0	0	OK	0	0	0	OK
XLOC_001691	-	TSS2024	1:12582127-12582741	34.8017	22.9619	46.6414	OK	43.6865	30.0769	57.2961	OK	44.3198	30.2289	58.4108	OK	45.104	30.9136	59.2943	OK
XLOC_001692	AT1G34420	TSS2025	1:12584586-12590224	0.951492	0	2.84269	OK	0.297355	0	1.34789	OK	1.09702	0	3.17763	OK	0.614905	0	2.06391	OK
XLOC_001693	CYCB1	TSS2026	1:12595109-12599628	0.194002	0	0.512173	OK	0.184998	0	0.507162	OK	0.243346	0	0.598938	OK	0.176571	0	0.513853	OK
XLOC_001694	AT1G34470	TSS2027,TSS2028	1:12600980-12607033	8.38145	5.68811	11.0748	OK	6.8472	4.50567	9.18874	OK	7.14648	4.73387	9.5591	OK	8.06332	5.46138	10.6653	OK
XLOC_001695	AT1G34480	TSS2029	1:12607275-12609084	0.15657	0	0.389285	OK	0.207999	0	0.474398	OK	0.265526	0	0.565089	OK	0.111234	0	0.292271	OK
XLOC_001696	AT1G34490	TSS2030	1:12609481-12610495	0.275492	0	0.748386	OK	0	0	0	OK	0.0859253	0	0.309643	OK	0	0	0	OK
XLOC_001697	AT1G34500	TSS2031	1:12611637-12612663	0.403278	0	0.940953	OK	0	0	0	OK	0.0869335	0	0.329756	OK	0	0	0	OK
XLOC_001698	AT1G34520	TSS2032	1:12623476-12624487	0	0	0	OK	0	0	0	OK	0	0	0	OK	0.0482705	0	0.273775	OK
XLOC_001699	CYP94D1	TSS2033	1:12637053-12638550	0.141781	0	0.416593	OK	0	0	0	OK	0.0553087	0	0.204355	OK	0	0	0	OK
XLOC_001700	AT1G34560	TSS2034	1:12653960-12654677	0	0	0	OK	0	0	0	OK	0	0	0	OK	0	0	0	OK
XLOC_001701	AT1G34580	TSS2035	1:12660550-12663870	0.509338	0.0927331	0.925943	OK	1.25331	0.548476	1.95814	OK	0.84761	0.287383	1.40784	OK	1.13216	0.46718	1.79715	OK
XLOC_001702	AT1G34630	TSS2036	1:12685199-12688543	13.1701	9.08137	17.2589	OK	9.29596	6.10667	12.4853	OK	10.8344	7.16498	14.5038	OK	8.8691	5.72941	12.0088	OK
XLOC_001703	HDG10	TSS2037	1:12692994-12697834	0	0	0	OK	0.0697771	0	0.231321	OK	0	0	0	OK	0	0	0	OK
XLOC_001704	MYB93	TSS2038	1:12709127-12710423	3.85543	1.99681	5.71405	OK	2.13446	0.875348	3.39358	OK	1.83494	0.686375	2.98351	OK	3.35401	1.65287	5.05515	OK
XLOC_001705	AT1G34770	TSS2039	1:12746485-12750383	6.82625	2.56882	11.0837	OK	6.04696	1.97583	10.1181	OK	5.93765	2.36499	9.51032	OK	6.78023	1.38685	12.1736	OK
XLOC_001706	-	TSS2040	1:12751219-12752804	2.65704	1.30995	4.00413	OK	2.62344	1.29366	3.95323	OK	2.2652	1.05915	3.47125	OK	2.75855	1.38574	4.13137	OK
XLOC_001707	TT1	TSS2041	1:12763901-12765638	0	0	0	OK	0	0	0	OK	0	0	0	OK	0	0	0	OK
XLOC_001708	AT1G34910	TSS2042	1:12804833-12805334	0	0	0	OK	0	0	0	OK	0	0	0	OK	0	0	0	OK
XLOC_001709	AT1G35030	TSS2043	1:12808245-12809481	0	0	0	OK	0	0	0	OK	0	0	0	OK	0	0	0	OK
XLOC_001710	AT1G35040	TSS2044	1:12812156-12812569	0	0	0	OK	0	0	0	OK	0	0	0	OK	0	0	0	OK
XLOC_001711	-	TSS2045	1:12840358-12845727	15.1763	11.4492	18.9033	OK	10.7412	8.08861	13.3937	OK	11.3058	8.49043	14.1213	OK	12.4779	9.41466	15.541	OK
XLOC_001712	PHI-1	TSS2046	1:12851996-12853128	62.989	47.3954	78.5827	OK	4.96542	2.81559	7.11526	OK	26.1823	18.756	33.6087	OK	8.97617	5.68991	12.2624	OK
XLOC_001713	GF14 PHI	TSS2047	1:12867125-12868890	112.236	84.7229	139.749	OK	104.994	79.3157	130.673	OK	113.383	85.5995	141.167	OK	111.307	84.024	138.59	OK
XLOC_001714	AT1G35181	TSS2048	1:12879305-12879470	0	0	0	OK	0	0	0	OK	0	0	0	OK	0	0	0	OK
XLOC_001715	AT1G35183	TSS2049	1:12884437-12884590	0	0	0	OK	0	0	0	OK	0	0	0	OK	0	0	0	OK
XLOC_001716	AT1G35190	TSS2050	1:12890422-12892874	33.5959	25.0278	42.1639	OK	25.3697	18.7143	32.0251	OK	30.8734	22.8941	38.8526	OK	21.8482	15.9475	27.7488	OK
XLOC_001717	AT1G35220	TSS2051	1:12908913-12914803	9.67194	7.17015	12.1737	OK	9.43673	6.98268	11.8908	OK	9.84101	7.27567	12.4064	OK	9.92315	7.36289	12.4834	OK
XLOC_001718	AGP5	TSS2052	1:12917148-12917763	5.3199	2.26082	8.37897	OK	4.86826	2.00313	7.73339	OK	2.43339	0.495933	4.37085	OK	17.1982	10.5825	23.8139	OK
XLOC_001719	AT1G35242	TSS2053	1:12931243-12931396	0	0	0	OK	0	0	0	OK	0	0	0	OK	0	0	0	OK
XLOC_001720	AT1G35330	TSS2054	1:12965045-12966113	0.38116	0	0.873218	OK	0.0458234	0	0.278358	OK	0.696861	0.0052372	1.38848	OK	0.243509	0	0.70422	OK
XLOC_001721	AT1G35333	TSS2055	1:12970270-12970420	0	0	0	OK	0	0	0	OK	0	0	0	OK	0	0	0	OK
XLOC_001722	AT1G35340	TSS2056,TSS2057	1:12977667-12979910	56.4474	42.2777	70.6172	OK	48.9196	36.5555	61.2836	OK	53.8256	40.3412	67.3101	OK	44.3495	32.9828	55.7163	OK
XLOC_001723	-	TSS2058	1:12987225-12987872	1.47679	0.00209986	2.95148	OK	0.0815126	0	0.448916	OK	0.416155	0	1.02666	OK	0.0863607	0	0.460697	OK
XLOC_001724	AT1G35365	TSS2059	1:12991391-12992145	0	0	0	OK	0	0	0	OK	0	0	0	OK	0	0	0	OK
XLOC_001725	AT1G35400	TSS2060	1:13018288-13019198	0	0	0	OK	0	0	0	OK	0	0	0	OK	0	0	0	OK
XLOC_001726	AT1G35410	TSS2061	1:13024160-13024941	0	0	0	OK	0	0	0	OK	0	0	0	OK	0	0	0	OK
XLOC_001727	AT1G35420	TSS2062	1:13026237-13027684	48.7008	36.5162	60.8855	OK	55.4339	41.7302	69.1375	OK	47.9429	35.9142	59.9717	OK	42.6018	31.7856	53.418	OK
XLOC_001728	AT1G35460	TSS2063	1:13039915-13042102	19.3317	13.7626	24.9009	OK	16.6754	11.7024	21.6485	OK	15.7896	10.967	20.6122	OK	14.745	10.2108	19.2792	OK
XLOC_001729	AT1G35461	TSS2064	1:13043488-13043629	0	0	0	OK	0	0	0	OK	0	0	0	OK	0	0	0	OK
XLOC_001730	RALFL5	TSS2065	1:13049163-13049433	0	0	0	OK	0	0	0	OK	0	0	0	OK	0	0	0	OK
XLOC_001731	AT1G35490	TSS2066	1:13061637-13063450	0	0	0	OK	0	0	0	OK	0	0	0	OK	0	0	0	OK
XLOC_001732	AT1G35500	TSS2067	1:13066086-13066596	0	0	0	OK	0	0	0	OK	0	0	0	OK	0	0	0	OK
XLOC_001733	AT1G35510	TSS2068	1:13071164-13074949	11.562	8.44222	14.6817	OK	12.371	9.08258	15.6595	OK	12.1111	8.88476	15.3375	OK	11.2437	8.17514	14.3122	OK
XLOC_001734	AT1G35516,HOS10	TSS2069,TSS2070,TSS2071,TSS2072	1:13076707-13080265	55.3301	38.9992	71.6611	OK	40.4725	26.9203	54.0247	OK	57.7278	37.9241	77.5315	OK	37.7267	25.4847	49.9686	OK
XLOC_001735	AT1G35530	TSS2073	1:13089832-13097230	0.383015	0.119972	0.646059	OK	1.1794	0.675168	1.68363	OK	0.756926	0.36763	1.14622	OK	1.12034	0.628483	1.61219	OK
XLOC_001736	ARF14	TSS2074	1:13108633-13111700	0	0	0	OK	0	0	0	OK	0	0	0	OK	0	0	0	OK
XLOC_001737	AT1G35550	TSS2075	1:13112505-13113136	0.0927351	0	0.474797	OK	0	0	0	OK	0	0	0	OK	0	0	0	OK
XLOC_001738	-	TSS2076	1:13145438-13146860	17.9535	12.7711	23.1359	OK	9.42212	6.19532	12.6489	OK	14.5282	10.1183	18.9381	OK	10.7186	7.17229	14.2648	OK
XLOC_001739	AT1G35614	TSS2077	1:13148591-13149559	0	0	0	OK	0	0	0	OK	0	0	0	OK	0	0	0	OK
XLOC_001740	AT1G35617	TSS2078	1:13153582-13153948	0	0	0	OK	0	0	0	OK	0	0	0	OK	0	0	0	OK
XLOC_001741	PDIL5-2	TSS2079	1:13156367-13160245	27.9812	20.8094	35.153	OK	35.1652	26.3025	44.028	OK	31.9204	23.8604	39.9804	OK	31.1068	23.172	39.0416	OK
XLOC_001742	AT1G35660	TSS2080	1:13192742-13197976	7.24469	5.35261	9.13676	OK	2.73194	1.85312	3.61076	OK	3.42581	2.30264	4.54898	OK	2.93356	2.00673	3.86039	OK
XLOC_001743	CDPK2	TSS2081	1:13205378-13208252	19.9864	14.8375	25.1353	OK	14.1141	10.2318	17.9963	OK	22.2617	16.4661	28.0574	OK	11.5493	8.2224	14.8762	OK
XLOC_001744	AT1G35680	TSS2082	1:13208735-13210418	464.581	346.385	582.776	OK	645.416	478.607	812.225	OK	548.72	407.189	690.252	OK	543.044	403.51	682.578	OK
XLOC_001745	AT1G35710	TSS2083	1:13220905-13224684	2.04111	1.23926	2.84295	OK	2.58267	1.6639	3.50145	OK	1.71114	1.03543	2.38685	OK	5.27416	3.6499	6.89843	OK
XLOC_001746	ANNAT1	TSS2084	1:13225196-13227195	118.621	89.1774	148.065	OK	230.285	171.74	288.831	OK	144.293	108.028	180.557	OK	173.59	129.326	217.853	OK
XLOC_001747	PUM17	TSS2085	1:13330509-13331506	0	0	0	OK	0	0	0	OK	0	0	0	OK	0	0	0	OK
XLOC_001748	AT1G35890	TSS2086	1:13341299-13341953	0	0	0	OK	0	0	0	OK	0	0	0	OK	0	0	0	OK
XLOC_001749	LBD5	TSS2087	1:13422553-13423028	0	0	0	OK	0	0	0	OK	0	0	0	OK	0	0	0	OK
XLOC_001750	AT1G36030	TSS2088	1:13436585-13436828	0	0	0	OK	0	0	0	OK	0	0	0	OK	0	0	0	OK
XLOC_001751	AT1G36050	TSS2089	1:13450203-13453683	39.2983	29.5926	49.004	OK	24.2953	18.0326	30.5579	OK	33.7445	25.3199	42.1691	OK	28.298	21.0296	35.5664	OK
XLOC_001752	AT1G36100	TSS2090	1:13494651-13495215	0	0	0	OK	0	0	0	OK	0	0	0	OK	0	0	0	OK
XLOC_001753	AT1G36150	TSS2091	1:13528256-13529470	0	0	0	OK	0	0	0	OK	0	0	0	OK	0	0	0	OK
XLOC_001754	ACC1	TSS2092,TSS2093,TSS2094	1:13533285-13544016	43.0187	31.9505	54.0869	OK	30.7666	22.9312	38.602	OK	29.7964	22.3153	37.2775	OK	29.9704	22.4822	37.4586	OK
XLOC_001755	ACC2	TSS2095	1:13545964-13558492	1.07326	0.663091	1.48342	OK	2.33948	1.64346	3.03551	OK	1.84276	1.24943	2.43609	OK	2.86214	2.04963	3.67465	OK
XLOC_001756	AT1G36240	TSS2096	1:13614889-13616233	0	0	0	OK	0	0	0	OK	0	0	0	OK	0	0	0	OK
XLOC_001757	AT1G36280	TSS2097	1:13640507-13643126	6.10362	4.05975	8.14748	OK	12.1714	8.73319	15.6096	OK	9.90936	6.95324	12.8655	OK	15.6855	11.4516	19.9195	OK
XLOC_001758	AT1G36310	TSS2098	1:13669440-13671156	13.2451	9.42186	17.0684	OK	24.7442	18.3491	31.1393	OK	19.4725	14.2112	24.7338	OK	28.1829	20.9629	35.4028	OK
XLOC_001759	AT1G36320	TSS2099	1:13671813-13674098	63.3877	47.8192	78.9562	OK	96.996	73.1345	120.857	OK	58.3541	44.0498	72.6585	OK	87.4714	65.9733	108.97	OK
XLOC_001760	AT1G36380	TSS2100	1:13700813-13703572	11.9411	3.13955	20.7427	OK	12.4083	2.47055	22.346	OK	14.2302	3.09414	25.3664	OK	13.2307	2.42034	24.041	OK
XLOC_001761	AT1G36510	TSS2101	1:13761925-13764265	0	0	0	OK	0	0	0	OK	0	0	0	OK	0	0	0	OK
XLOC_001762	AT1G36675	TSS2102	1:13867567-13869490	0	0	0	OK	0.0600961	0	0.349213	OK	0	0	0	OK	0.19647	0	0.60467	OK
XLOC_001763	AT1G36745	TSS2103	1:13911136-13911679	0	0	0	OK	0	0	0	OK	0	0	0	OK	0	0	0	OK
XLOC_001764	AT1G36756	TSS2104	1:13917330-13917816	0	0	0	OK	0	0	0	OK	0	0	0	OK	0	0	0	OK
XLOC_001765	AT1G36920	TSS2105	1:13983511-13984424	0.212306	0	0.639901	OK	0	0	0	OK	0	0	0	OK	0	0	0	OK
XLOC_001766	AT1G36922	TSS2106	1:13984575-13985290	0.137589	0	0.634994	OK	0.110842	0	0.602887	OK	0	0	0	OK	0	0	0	OK
XLOC_001767	AT1G36925	TSS2107	1:13986435-13987289	0	0	0	OK	0	0	0	OK	0	0	0	OK	0	0	0	OK
XLOC_001768	AT1G36940	TSS2108	1:14003865-14005502	10.8206	6.99451	14.6467	OK	5.08352	2.84236	7.32467	OK	6.72698	3.92745	9.52652	OK	5.22501	2.86913	7.58088	OK
XLOC_001769	AT1G36960	TSS2109	1:14014795-14015508	0	0	0	OK	0	0	0	OK	0	0	0	OK	0	0	0	OK
XLOC_001770	AT1G36980	TSS2110	1:14025027-14026941	138.109	104.065	172.152	OK	93.0764	69.4748	116.678	OK	127.743	95.9068	159.579	OK	80.8567	60.1456	101.568	OK
XLOC_001771	AT1G37000	TSS2111	1:14036037-14037145	0.0863187	0	0.449272	OK	0	0	0	OK	0	0	0	OK	0	0	0	OK
XLOC_001772	AT1G37010	TSS2112	1:14040917-14041227	0	0	0	OK	0	0	0	OK	0	0	0	OK	0	0	0	OK
XLOC_001773	AT1G37020	TSS2113	1:14046734-14049742	0	0	0	OK	0	0	0	OK	0	0	0	OK	0	0	0	OK
XLOC_001774	AT1G37113	TSS2114	1:14136412-14138245	0	0	0	OK	0	0	0	OK	0	0	0	OK	0	0	0	OK
XLOC_001775	NIA2	TSS2115	1:14158526-14161938	860.1	589.334	1130.87	OK	531.344	375.618	687.07	OK	644.846	447.545	842.147	OK	440.43	314.476	566.383	OK
XLOC_001776	AT1G38950	TSS2116	1:14587851-14588419	0	0	0	OK	0	0	0	OK	0	0	0	OK	0	0	0	OK
XLOC_001777	AT1G40104	TSS2117	1:15081951-15085893	0	0	0	OK	0.0422495	0	0.160242	OK	0	0	0	OK	0	0	0	OK
XLOC_001778	AT1G40129	TSS2118	1:15240552-15244036	0	0	0	OK	0	0	0	OK	0	0	0	OK	0	0	0	OK
XLOC_001779	AT1G41875	TSS2119	1:15650171-15650405	0	0	0	OK	0	0	0	OK	0	0	0	OK	0	0	0	OK
XLOC_001780	AT1G42190	TSS2120	1:15761081-15761276	0	0	0	OK	0	0	0	OK	0	0	0	OK	0	0	0	OK
XLOC_001781	AT1G42430	TSS2121	1:15891370-15894482	17.1832	12.5076	21.8587	OK	17.3582	12.631	22.0853	OK	19.4574	14.3137	24.6011	OK	17.4344	12.7045	22.1643	OK
XLOC_001782	AT1G42470	TSS2122,TSS2123	1:15926217-15935251	21.1896	15.9743	26.4048	OK	7.83885	5.77968	9.89803	OK	19.6642	14.7784	24.55	OK	8.1921	6.07264	10.3116	OK
XLOC_001783	AT1G42480	TSS2124	1:15936200-15938959	28.687	20.1397	37.2343	OK	37.5481	27.0832	48.0131	OK	34.2465	24.419	44.074	OK	37.7471	27.1556	48.3385	OK
XLOC_001784	AT1G42525	TSS2125	1:15966380-15968239	0	0	0	OK	0	0	0	OK	0	0	0	OK	0	0	0	OK
XLOC_001785	GLR3.3	TSS2126,TSS2127	1:15973053-15976776	9.30423	6.80545	11.803	OK	11.3535	8.42088	14.2862	OK	9.86222	7.22153	12.5029	OK	11.5961	8.58872	14.6034	OK
XLOC_001786	PMI1	TSS2128	1:15977013-15979952	28.8547	21.7758	35.9335	OK	36.0386	27.2306	44.8467	OK	24.6497	18.5079	30.7915	OK	32.9438	24.8502	41.0374	OK
XLOC_001787	AT1G42680	TSS2129	1:16041655-16042880	0	0	0	OK	0	0	0	OK	0	0	0	OK	0	0	0	OK
XLOC_001788	AT1G42699	TSS2130	1:16051794-16051935	0	0	0	OK	0	0	0	OK	0	0	0	OK	0	0	0	OK
XLOC_001789	AT1G42700	TSS2131	1:16066930-16067592	0	0	0	OK	0	0	0	OK	0	0	0	OK	0	0	0	OK
XLOC_001790	AT1G42960	TSS2132	1:16125781-16127288	253.359	190.611	316.107	OK	233.87	176.18	291.56	OK	243.876	183.248	304.504	OK	208.716	157.489	259.943	OK
XLOC_001791	GAPB	TSS2133	1:16127380-16129843	1030.87	727.746	1333.99	OK	979.662	691.176	1268.15	OK	1062.47	750.601	1374.35	OK	735.852	527.593	944.111	OK
XLOC_001792	AT1G42980	TSS2134	1:16133285-16135587	0	0	0	OK	0.0757192	0	0.30101	OK	0.0499379	0	0.258219	OK	0.086375	0	0.312581	OK
XLOC_001793	AT1G43000	TSS2135	1:16140815-16141655	0.430957	0	1.2808	OK	0.072337	0	0.438026	OK	0.404282	0	1.00982	OK	0.0880988	0	0.456976	OK
XLOC_001794	AT1G43005	TSS2136	1:16151094-16152240	0	0	0	OK	0	0	0	OK	0	0	0	OK	0	0	0	OK
XLOC_001795	AT1G43010	TSS2137	1:16153608-16154468	0.203521	0	0.633021	OK	0.0560575	0	0.357325	OK	0.264179	0	0.813794	OK	0	0	0	OK
XLOC_001796	AT1G43020	TSS2138,TSS2139	1:16155402-16157911	1.54397	0.511402	2.57654	OK	0.589912	0	1.25103	OK	2.00175	0.864016	3.13948	OK	0.578879	0	1.24995	OK
XLOC_001797	AT1G43040	TSS2140	1:16184208-16184523	0.403605	0	1.28055	OK	1.44317	0	3.383	OK	0	0	0	OK	0	0	0	OK
XLOC_001798	AT1G43140	TSS2141	1:16232784-16236109	0.0367313	0	0.1417	OK	0	0	0	OK	0.125257	0	0.306836	OK	0.0187074	0	0.11957	OK
XLOC_001799	AT1G43145	TSS2142	1:16238524-16240015	0	0	0	OK	0	0	0	OK	0	0	0	OK	0	0	0	OK
XLOC_001800	RAP2.6	TSS2143	1:16263812-16264818	32.7961	23.763	41.8292	OK	1.41368	0.342164	2.48519	OK	10.9729	6.93031	15.0156	OK	1.24394	0.195839	2.29204	OK
XLOC_001801	RP1	TSS2144,TSS2145	1:16266640-16268870	444.831	326.358	563.304	OK	725.487	522.975	928	OK	578.641	421.748	735.533	OK	904.048	645.896	1162.2	OK
XLOC_001802	AT1G43171	TSS2146	1:16269074-16270513	0	0	0	OK	0	0	0	OK	0	0	0	OK	0	0	0	OK
XLOC_001803	AT1G43260	TSS2147	1:16318252-16319234	0	0	0	OK	0	0	0	OK	0	0	0	OK	0	0	0	OK
XLOC_001804	AT1G43320	TSS2148	1:16356761-16357118	0	0	0	OK	0	0	0	OK	0	0	0	OK	0	0	0	OK
XLOC_001805	AT1G43330	TSS2149	1:16359028-16360023	0	0	0	OK	0	0	0	OK	0	0	0	OK	0	0	0	OK
XLOC_001806	AT1G43415	TSS2150	1:16378973-16379405	0	0	0	OK	0	0	0	OK	0	0	0	OK	0	0	0	OK
XLOC_001807	-	TSS2151	1:16413573-16414638	5.43987	1.75563	9.12411	OK	1.51736	0.0588763	2.97584	OK	3.25713	1.2792	5.23506	OK	4.09406	1.06279	7.12533	OK
XLOC_001808	AT1G43600	TSS2152	1:16415356-16416022	0	0	0	OK	0	0	0	OK	0.0992583	0	0.457689	OK	0	0	0	OK
XLOC_001809	AT1G43610	TSS2153	1:16424577-16425345	0	0	0	OK	0	0	0	OK	0	0	0	OK	0	0	0	OK
XLOC_001810	AT1G43670	TSS2154	1:16468043-16470500	222.051	166.132	277.97	OK	168.434	126.558	210.309	OK	246.936	183.65	310.223	OK	135.627	101.994	169.259	OK
XLOC_001811	-	TSS2155	1:16470920-16471857	1.49253	0	3.06	OK	2.18229	0.338665	4.02591	OK	2.13726	0.243958	4.03055	OK	2.07203	0.258331	3.88573	OK
XLOC_001812	AT1G43680	TSS2156	1:16472204-16473266	0	0	0	OK	0	0	0	OK	0	0	0	OK	0	0	0	OK
XLOC_001813	AT1G43690	TSS2157	1:16478187-16482837	26.4955	19.9604	33.0305	OK	32.2489	24.3717	40.1261	OK	29.1687	21.9841	36.3533	OK	33.8652	25.5011	42.2293	OK
XLOC_001814	VIP1	TSS2158	1:16484230-16486241	34.0531	25.3866	42.7197	OK	24.6304	18.108	31.1528	OK	28.4329	21.0822	35.7837	OK	21.4981	15.6986	27.2975	OK
XLOC_001815	AT1G43720	TSS2159	1:16495079-16496078	0	0	0	OK	0	0	0	OK	0	0	0	OK	0	0	0	OK
XLOC_001816	AT1G43722	TSS2160	1:16496402-16497377	0	0	0	OK	0	0	0	OK	0	0	0	OK	0	0	0	OK
XLOC_001817	-	TSS2161	1:16537552-16538027	2.39803	0.348276	4.44778	OK	2.96591	0	6.69296	OK	5.96697	0.344105	11.5898	OK	3.82543	0	8.47246	OK
XLOC_001818	AT1G43770	TSS2162	1:16548440-16551909	1.88764	0.913692	2.86159	OK	1.99806	0.978065	3.01805	OK	1.53834	0.677376	2.39931	OK	2.03836	1.02522	3.05151	OK
XLOC_001819	scpl44	TSS2163	1:16563810-16567399	0	0	0	OK	0	0	0	OK	0	0	0	OK	0.0585955	0	0.223689	OK
XLOC_001820	TED6	TSS2164	1:16575894-16576417	60.7755	43.1208	78.4302	OK	46.6113	32.3245	60.8981	OK	73.6062	53.1506	94.0617	OK	40.9603	27.6476	54.2729	OK
XLOC_001821	AT1G43800	TSS2165	1:16577609-16579722	3.47659	1.92392	5.02925	OK	2.91593	1.51312	4.31874	OK	5.94774	3.64381	8.25167	OK	9.5109	6.40021	12.6216	OK
XLOC_001822	SEU	TSS2166	1:16617128-16622049	16.1143	12.1079	20.1207	OK	16.6942	12.5527	20.8358	OK	15.5355	11.6606	19.4105	OK	17.1855	12.9623	21.4087	OK
XLOC_001823	RAB18	TSS2167	1:16646731-16648648	100.009	75.3215	124.697	OK	66.9069	50.2204	83.5933	OK	94.1408	70.7266	117.555	OK	77.2978	58.0493	96.5463	OK
XLOC_001824	AT1G43900	TSS2168	1:16654029-16657658	22.2324	15.0379	29.4268	OK	24.265	15.1118	33.4183	OK	22.6379	15.2574	30.0184	OK	24.8235	7.69365	41.9534	OK
XLOC_001825	AT1G43970	TSS2169	1:16681268-16682933	0	0	0	OK	0	0	0	OK	0	0	0	OK	0	0	0	OK
XLOC_001826	AT1G44010	TSS2170	1:16714621-16715564	0	0	0	OK	0	0	0	OK	0	0	0	OK	0	0	0	OK
XLOC_001827	AT1G44050	TSS2171	1:16739260-16741513	2.19268	1.24487	3.1405	OK	0.0302396	0	0.126841	OK	3.91138	2.48101	5.34175	OK	0	0	0	OK
XLOC_001828	AT1G44094	TSS2172	1:16763284-16763407	0	0	0	OK	0	0	0	OK	0	0	0	OK	0	0	0	OK
XLOC_001829	AT1G44120	TSS2173	1:16780609-16787414	2.52587	1.77087	3.28087	OK	1.83524	1.23624	2.43424	OK	1.89228	1.2779	2.50666	OK	1.99098	1.3527	2.62926	OK
XLOC_001830	AT1G44160	TSS2174	1:16794828-16800321	4.24135	0.285395	8.1973	OK	1.11318	0	3.07931	OK	2.20256	0	4.63367	OK	0.846792	0	2.30642	OK
XLOC_001831	hemb2	TSS2175	1:16831015-16833916	0	0	0	OK	0	0	0	OK	0.102187	0	0.361477	OK	0	0	0	OK
XLOC_001832	AT1G44414	TSS2176	1:16847780-16848086	0.858235	0	1.76946	OK	0.331372	0	1.22706	OK	0.823421	0	2.14804	OK	0.947473	0.0242001	1.87075	OK
XLOC_001833	NPQ4	TSS2177	1:16871695-16873383	1392.53	999.161	1785.89	OK	1563.76	1111.93	2015.59	OK	1395.87	988.757	1802.98	OK	1230.66	885.258	1576.06	OK
XLOC_001834	AT1G44674	TSS2178	1:16881890-16882133	0	0	0	OK	0	0	0	OK	0	0	0	OK	0	0	0	OK
XLOC_001835	AT1G44740	TSS2179,TSS2180	1:16887403-16889335	0.698146	0	1.51804	OK	1.7497	0.446211	3.05319	OK	1.65201	0.382199	2.92183	OK	2.71519	1.04393	4.38646	OK
XLOC_001836	PUP11	TSS2181,TSS2182	1:16892592-16895465	14.5179	10.5162	18.5196	OK	15.0345	10.9074	19.1616	OK	14.8538	10.7651	18.9425	OK	16.1005	11.7211	20.48	OK
XLOC_001837	AT1G44780	TSS2183	1:16909707-16913664	4.43907	2.03545	6.84269	OK	6.85132	3.46177	10.2409	OK	5.75664	2.28423	9.22906	OK	7.84342	4.01533	11.6715	OK
XLOC_001838	AT1G44810	TSS2184	1:16923542-16924821	21.3431	15.4907	27.1955	OK	25.9492	19.091	32.8075	OK	22.3694	16.2549	28.484	OK	26.6948	19.6525	33.7372	OK
XLOC_001839	AT1G44820	TSS2185	1:16926310-16928704	22.0398	15.2162	28.8634	OK	19.0412	13.5524	24.5299	OK	20.1052	14.2369	25.9735	OK	18.5494	13.1735	23.9253	OK
XLOC_001840	AT1G44830	TSS2186	1:16933791-16934511	2.42873	0.718617	4.13884	OK	0.749994	0	1.60854	OK	2.42061	0.726697	4.11452	OK	1.4811	0.154287	2.80792	OK
XLOC_001841	AT1G44835	TSS2187	1:16939796-16942524	20.6138	14.8547	26.3728	OK	27.8376	20.4879	35.1873	OK	25.3149	18.4776	32.1523	OK	29.4995	21.7477	37.2513	OK
XLOC_001842	AT1G44890	TSS2188	1:16963143-16964966	1.68446	0.588395	2.78052	OK	4.03803	2.16855	5.90751	OK	2.68443	1.23704	4.13181	OK	6.0493	3.59624	8.50237	OK
XLOC_001843	MCM2	TSS2189	1:16970213-16974641	5.19638	3.61904	6.77373	OK	13.9648	10.4147	17.515	OK	8.5064	6.18093	10.8319	OK	14.4161	10.7272	18.1049	OK
XLOC_001844	PRP40A	TSS2190,TSS2191	1:16975603-16984443	15.5224	8.12305	22.9217	OK	16.4132	8.8596	23.9667	OK	18.0825	9.93272	26.2324	OK	18.834	10.2553	27.4127	OK
XLOC_001845	AT1G44940	TSS2192	1:16994154-16995044	0	0	0	OK	0	0	0	OK	0	0	0	OK	0	0	0	OK
XLOC_001846	AT1G44960	TSS2193	1:16999537-17001729	8.94992	5.69595	12.2039	OK	10.4734	6.89565	14.0511	OK	11.3167	7.4588	15.1745	OK	11.5126	7.63993	15.3853	OK
XLOC_001847	AT1G44970	TSS2194	1:17002116-17003688	4.22458	2.39742	6.05174	OK	1.83037	0.776446	2.8843	OK	3.7439	2.06306	5.42474	OK	3.37323	1.79612	4.95034	OK
XLOC_001848	AT1G45000	TSS2195	1:17009140-17011886	60.9852	45.9896	75.9807	OK	72.837	54.9723	90.7017	OK	71.4833	53.9263	89.0403	OK	76.7323	57.8661	95.5984	OK
XLOC_001849	AT1G45015	TSS2196	1:17021609-17022781	2.29507	0.438138	4.15201	OK	0	0	0	OK	1.75399	0.0608619	3.44713	OK	0	0	0	OK
XLOC_001850	ATUBC2-1	TSS2197	1:17031270-17033198	24.6079	16.9221	32.2937	OK	17.2146	11.32	23.1092	OK	21.7717	14.7675	28.776	OK	17.0521	11.1996	22.9046	OK
XLOC_001851	AT1G45100	TSS2198	1:17050630-17052189	0	0	0	OK	0	0	0	OK	0	0	0	OK	0	0	0	OK
XLOC_001852	AT1G45110	TSS2199	1:17052533-17054808	3.02053	1.5668	4.47426	OK	4.26534	2.42984	6.10085	OK	3.41663	1.83233	5.00094	OK	6.04358	3.73827	8.34888	OK
XLOC_001853	-	TSS2200	1:17055090-17059767	2.20961	1.44752	2.97169	OK	1.71948	1.08295	2.35602	OK	1.95454	1.25198	2.65709	OK	1.46599	0.889543	2.04243	OK
XLOC_001854	BGAL5	TSS2201	1:17065251-17069262	29.2724	22.093	36.4518	OK	18.586	13.8866	23.2854	OK	28.0148	21.037	34.9925	OK	15.3547	11.419	19.2903	OK
XLOC_001855	AT1G45165	TSS2202	1:17090676-17091464	19.3452	11.6442	27.0463	OK	19.9143	12.1421	27.6865	OK	19.726	11.9454	27.5066	OK	15.9571	9.15912	22.755	OK
XLOC_001856	AT1G45180	TSS2203	1:17098490-17101896	6.79718	4.75658	8.83777	OK	4.94278	3.33172	6.55385	OK	7.08776	4.98681	9.18871	OK	5.88231	4.05142	7.7132	OK
XLOC_001857	DD18	TSS2204	1:17104350-17105004	0	0	0	OK	0	0	0	OK	0	0	0	OK	0	0	0	OK
XLOC_001858	AT1G45191	TSS2205,TSS2206	1:17115764-17119194	1.88677	0.921323	2.85222	OK	4.05254	2.46117	5.64391	OK	2.02481	1.01086	3.03876	OK	4.00453	2.34925	5.65981	OK
XLOC_001859	TLL1	TSS2207	1:17123820-17128651	21.9705	16.2535	27.6876	OK	203.71	151.142	256.278	OK	55.2285	41.5233	68.9337	OK	161.416	120.748	202.085	OK
XLOC_001860	AT1G45215	TSS2208	1:17137702-17138231	0	0	0	OK	0	0	0	OK	0	0	0	OK	0	0	0	OK
XLOC_001861	AT1G45221	TSS2209	1:17139447-17140012	0	0	0	OK	0	0	0	OK	0	0	0	OK	0	0	0	OK
XLOC_001862	AT1G45223	TSS2210	1:17141191-17141771	0	0	0	OK	0	0	0	OK	0	0	0	OK	0	0	0	OK
XLOC_001863	AT1G45243	TSS2211	1:17147057-17151194	0	0	0	OK	0	0	0	OK	0	0	0	OK	0	0	0	OK
XLOC_001864	THO5	TSS2212	1:17152915-17164786	5.45109	2.50496	8.39722	OK	7.6427	4.38007	10.9053	OK	5.71114	2.55786	8.86442	OK	7.00517	3.74746	10.2629	OK
XLOC_001865	AT1G45403	TSS2213	1:17177803-17178415	0	0	0	OK	0	0	0	OK	0	0	0	OK	0	0	0	OK
XLOC_001866	LHCA5	TSS2214	1:17179301-17182957	164.406	123.925	204.886	OK	172.206	129.332	215.08	OK	182.145	136.489	227.801	OK	138.356	104.24	172.472	OK
XLOC_001867	AT1G45688	TSS2215	1:17191389-17193158	114.678	86.3739	142.982	OK	76.3121	57.6925	94.9317	OK	90.6046	68.3621	112.847	OK	77.2505	58.3346	96.1663	OK
XLOC_001868	SBP1	TSS2216	1:17199324-17200735	29.4002	21.4502	37.3502	OK	13.36	9.02951	17.6905	OK	21.6318	15.4521	27.8115	OK	13.911	9.42754	18.3945	OK
XLOC_001869	HSFB4	TSS2217	1:17224816-17226280	8.42477	5.43686	11.4127	OK	7.80251	4.97563	10.6294	OK	7.87537	5.02484	10.7259	OK	7.44987	4.69264	10.2071	OK
XLOC_001870	-	TSS2218	1:17252891-17253861	4.17988	2.10946	6.25029	OK	7.95348	4.57956	11.3274	OK	4.3954	2.215	6.5758	OK	6.19209	3.47807	8.9061	OK
XLOC_001871	AT1G46840	TSS2219	1:17270184-17271706	0	0	0	OK	0	0	0	OK	0	0	0	OK	0	0	0	OK
XLOC_001872	AT1G46912	TSS2220,TSS2221	1:17272520-17273629	0	0	0	OK	0	0	0	OK	0	0	0	OK	0	0	0	OK
XLOC_001873	AT1G46984	TSS2222	1:17274721-17275834	0	0	0	OK	0	0	0	OK	0	0	0	OK	0	0	0	OK
XLOC_001874	-	TSS2223	1:17292409-17292952	1.28477	0	2.85289	OK	2.82653	0.502107	5.15095	OK	3.11918	0.628876	5.60949	OK	2.38434	0.275994	4.49269	OK
XLOC_001875	-	TSS2224	1:17295578-17296299	16.5035	10.5727	22.4342	OK	24.5625	16.7449	32.3801	OK	22.8889	15.4691	30.3087	OK	22.6106	15.0967	30.1245	OK
XLOC_001876	CYCA3	TSS2225	1:17300950-17302866	10.3102	7.10231	13.518	OK	21.665	15.8755	27.4545	OK	15.2128	10.9052	19.5205	OK	20.3124	14.8443	25.7805	OK
XLOC_001877	CYCA3	TSS2226	1:17303675-17305197	0	0	0	OK	0	0	0	OK	0	0	0	OK	0	0	0	OK
XLOC_001878	CYCA3	TSS2227	1:17306573-17311493	5.31674	2.5077	8.12578	OK	8.6106	4.99298	12.2282	OK	7.2337	3.89816	10.5692	OK	9.14479	5.39612	12.8935	OK
XLOC_001879	PAF2	TSS2228	1:17319176-17321074	27.7784	20.1653	35.3914	OK	35.0976	25.9033	44.292	OK	34.2283	25.1209	43.3357	OK	38.0187	28.0651	47.9723	OK
XLOC_001880	AT1G47265	TSS2229	1:17324317-17324911	0.0989583	0	0.509547	OK	0	0	0	OK	0	0	0	OK	0	0	0	OK
XLOC_001881	TLP6	TSS2230	1:17326555-17328728	15.9591	11.5484	20.3698	OK	10.2216	7.11354	13.3296	OK	11.4282	8.03605	14.8203	OK	9.07983	6.19975	11.9599	OK
XLOC_001882	AT1G47271	TSS2231	1:17328812-17330343	3.39966	1.06033	5.739	OK	0.677188	0	1.59933	OK	2.1217	0.398718	3.84468	OK	2.15723	0.324968	3.9895	OK
XLOC_001883	AT1G47278	TSS2232	1:17330818-17332021	46.0164	31.8951	60.1377	OK	40.1506	27.607	52.6942	OK	46.4813	32.2482	60.7143	OK	48.3943	33.7344	63.0541	OK
XLOC_001884	3BETAHSD/D1	TSS2233	1:17335848-17339273	14.4081	10.4015	18.4147	OK	12.739	9.09392	16.384	OK	15.1227	11.0017	19.2437	OK	13.0017	9.28234	16.7211	OK
XLOC_001885	AT1G47310	TSS2234	1:17342913-17344802	15.1027	10.8565	19.3489	OK	9.88475	6.80901	12.9605	OK	14.6333	10.4988	18.7678	OK	10.3922	7.19555	13.5888	OK
XLOC_001886	AT1G47317	TSS2235	1:17347093-17347515	0	0	0	OK	0	0	0	OK	0	0	0	OK	0	0	0	OK
XLOC_001887	AT1G47330	TSS2236	1:17351021-17356533	11.7282	8.1091	15.3474	OK	10.9217	7.36573	14.4777	OK	11.9364	8.07173	15.8011	OK	11.0695	7.40654	14.7325	OK
XLOC_001888	AT1G47389	TSS2237	1:17378651-17379374	0	0	0	OK	0	0	0	OK	0	0	0	OK	0	0	0	OK
XLOC_001889	AT1G47390	TSS2238	1:17379543-17380656	0	0	0	OK	0	0	0	OK	0	0	0	OK	0	0	0	OK
XLOC_001890	AT1G47395	TSS2239	1:17383033-17383408	7.59707	1.93038	13.2638	OK	18.7068	9.36101	28.0525	OK	9.19151	2.96531	15.4177	OK	19.9314	9.74622	30.1166	OK
XLOC_001891	AT1G47400	TSS2240	1:17385716-17386186	3.25146	0.337588	6.16534	OK	9.97722	4.68128	15.2732	OK	4.80016	1.30195	8.29838	OK	7.52349	2.99913	12.0479	OK
XLOC_001892	AT1G47410	TSS2241,TSS2242	1:17394081-17397255	10.9089	0	23.7898	OK	8.3632	0	19.6027	OK	10.6196	0	24.1917	OK	9.34467	0	22.8548	OK
XLOC_001893	AT1G47480	TSS2243	1:17417578-17419432	7.04923	4.32835	9.77012	OK	3.2476	1.62831	4.86689	OK	8.40792	5.32157	11.4943	OK	3.27906	1.63396	4.92416	OK
XLOC_001894	AT1G47485	TSS2244	1:17422447-17423066	0	0	0	OK	0.177048	0	0.629415	OK	0	0	0	OK	0	0	0	OK
XLOC_001895	RBP47C	TSS2245	1:17424668-17427475	26.4743	19.7483	33.2002	OK	40.4754	30.511	50.4398	OK	34.9081	26.3677	43.4485	OK	48.2084	36.5059	59.9109	OK
XLOC_001896	RBP47C'	TSS2246	1:17432517-17435064	14.6483	10.6157	18.6808	OK	25.8172	19.2302	32.4041	OK	19.3496	14.2546	24.4447	OK	35.9748	27.0481	44.9015	OK
XLOC_001897	-	TSS2247	1:17443163-17444360	9.64524	6.06672	13.2238	OK	11.4793	7.47877	15.4798	OK	13.4814	8.97888	17.9839	OK	10.9406	7.07171	14.8095	OK
XLOC_001898	AT1G47530	TSS2248	1:17451640-17454421	29.4726	22.1637	36.7815	OK	46.1929	34.8637	57.5221	OK	36.1903	27.1831	45.1975	OK	45.5473	34.249	56.8456	OK
XLOC_001899	SEC3A	TSS2249	1:17457121-17464386	27.2545	20.4587	34.0503	OK	30.0703	22.6103	37.5303	OK	24.0221	18.0159	30.0283	OK	30.1771	22.753	37.6012	OK
XLOC_001900	SEC3B	TSS2250,TSS2251	1:17466641-17473294	0.952908	0.429497	1.47632	OK	1.01813	0.490511	1.54575	OK	0.408735	0.0898385	0.727632	OK	1.03945	0.498816	1.58008	OK
XLOC_001901	-	TSS2252	1:17473660-17476712	1.77442	1.02166	2.52718	OK	2.30573	1.42021	3.19125	OK	1.93354	1.14653	2.72055	OK	2.39951	1.4856	3.31341	OK
XLOC_001902	AT1G47570	TSS2253,TSS2254	1:17477553-17483502	8.62744	6.02947	11.2254	OK	8.42094	5.86802	10.9738	OK	8.40607	5.85526	10.9569	OK	8.53753	5.9727	11.1024	OK
XLOC_001903	AT1G47578,AT1G47580	TSS2255,TSS2256	1:17484313-17486496	14.7814	9.29115	20.2717	OK	23.1338	15.7799	30.4878	OK	19.0184	11.7183	26.3185	OK	17.1135	11.1562	23.0709	OK
XLOC_001904	BGLU34	TSS2257	1:17491731-17494759	19.6876	14.5452	24.8301	OK	0.240525	0	0.556772	OK	15.3186	10.8682	19.769	OK	0.290107	0	0.647159	OK
XLOC_001905	AT1G47610	TSS2258	1:17504782-17505964	0.0368464	0	0.228016	OK	0.136588	0	0.446059	OK	0.0354458	0	0.225244	OK	0.0364949	0	0.228247	OK
XLOC_001906	AT1G47655	TSS2259	1:17525364-17526306	3.82314	1.84819	5.79808	OK	3.23676	1.46427	5.00925	OK	3.19168	1.4469	4.93645	OK	3.33059	1.54679	5.11439	OK
XLOC_001907	AT1G47680	TSS2260	1:17540774-17541089	0	0	0	OK	0	0	0	OK	0	0	0	OK	0	0	0	OK
XLOC_001908	AT1G47690	TSS2261	1:17544078-17544231	0	0	0	OK	0	0	0	OK	0	0	0	OK	0	0	0	OK
XLOC_001909	AT1G47700	TSS2262	1:17547324-17547477	0	0	0	OK	0	0	0	OK	0	0	0	OK	0	0	0	OK
XLOC_001910	AT1G47710	TSS2263,TSS2264	1:17557087-17560269	30.9643	23.0797	38.849	OK	34.8002	25.9386	43.6619	OK	31.8122	23.6286	39.9958	OK	32.1831	23.8378	40.5284	OK
XLOC_001911	AT1G47740	TSS2265,TSS2266	1:17566510-17570159	36.5936	26.2614	46.9258	OK	33.5528	24.0458	43.0599	OK	39.7623	28.6118	50.9129	OK	33.2967	23.9455	42.6479	OK
XLOC_001912	AGL102	TSS2267	1:17572450-17573159	1.12252	0	2.47161	OK	1.02377	0	2.31666	OK	1.52436	0	3.15264	OK	2.87275	0.62093	5.12457	OK
XLOC_001913	AT1G47770	TSS2268	1:17590265-17591261	0	0	0	OK	0	0	0	OK	0	0	0	OK	0	0	0	OK
XLOC_001914	AT1G47780	TSS2269	1:17594682-17595343	0	0	0	OK	0	0	0	OK	0	0	0	OK	0	0	0	OK
XLOC_001915	AT1G47786	TSS2270	1:17597897-17599099	0	0	0	OK	0	0	0	OK	0	0	0	OK	0	0	0	OK
XLOC_001916	AT1G47800	TSS2271	1:17601512-17602676	0	0	0	OK	0	0	0	OK	0	0	0	OK	0	0	0	OK
XLOC_001917	AT1G47810	TSS2272	1:17603503-17604559	0	0	0	OK	0	0	0	OK	0	0	0	OK	0	0	0	OK
XLOC_001918	AT1G47813	TSS2273	1:17606557-17606818	0	0	0	OK	0	0	0	OK	0	0	0	OK	0	0	0	OK
XLOC_001919	AT1G47820	TSS2274	1:17611962-17612548	12.025	6.26817	17.7818	OK	15.8263	9.06265	22.59	OK	13.5445	7.21001	19.8789	OK	17.8577	10.3505	25.3649	OK
XLOC_001920	ATE2F2	TSS2275	1:17634756-17637772	6.62917	4.32752	8.93081	OK	10.1317	7.01799	13.2454	OK	7.74265	5.17338	10.3119	OK	10.5524	7.32524	13.7795	OK
XLOC_001921	RLP7	TSS2276	1:17643975-17647035	0	0	0	OK	0.0878463	0	0.213046	OK	0.0242207	0	0.0967388	OK	0.165566	0	0.348535	OK
XLOC_001922	AT1G47915	TSS2277	1:17660751-17660973	0	0	0	OK	0	0	0	OK	0	0	0	OK	0	0	0	OK
XLOC_001923	AT1G47920	TSS2278	1:17661094-17662394	0	0	0	OK	0.0378918	0	0.236218	OK	0	0	0	OK	0.041389	0	0.239491	OK
XLOC_001924	AT1G47940	TSS2279	1:17668284-17669713	0	0	0	OK	0	0	0	OK	0	0	0	OK	0	0	0	OK
XLOC_001925	AT1G47970	TSS2280	1:17687268-17688816	66.9747	50.2037	83.7456	OK	80.7399	60.8311	100.649	OK	77.0606	57.8435	96.2778	OK	90.6798	68.4084	112.951	OK
XLOC_001926	GA2OX4	TSS2281	1:17698654-17700834	1.50973	0.411452	2.60801	OK	1.41213	0.342838	2.48143	OK	1.16378	0.204124	2.12343	OK	0.83573	0.0112801	1.66018	OK
XLOC_001927	KU80	TSS2282	1:17723451-17727043	9.08245	6.49359	11.6713	OK	10.0635	7.26685	12.8601	OK	9.10968	6.50806	11.7113	OK	11.2049	8.13636	14.2735	OK
XLOC_001928	AT1G48060	TSS2283	1:17728294-17729448	0.0427503	0	0.257188	OK	0.0414818	0	0.255555	OK	0.166246	0	0.531263	OK	0.0858411	0	0.320592	OK
XLOC_001929	AT1G48095	TSS2284	1:17760141-17761998	0	0	0	OK	0	0	0	OK	0	0	0	OK	0	0	0	OK
XLOC_001930	AT1G48100	TSS2285	1:17766873-17773493	3.17042	0.782203	5.55864	OK	6.22259	2.72139	9.72378	OK	2.85081	0	6.44251	OK	3.90963	1.12015	6.69911	OK
XLOC_001931	PER1	TSS2286	1:17780501-17781727	0	0	0	OK	0.181057	0	0.507391	OK	0.141188	0	0.471645	OK	0.146688	0	0.506933	OK
XLOC_001932	AT1G48140	TSS2287	1:17782030-17784211	20.5214	13.4587	27.5842	OK	16.9617	10.8652	23.0581	OK	17.446	11.17	23.722	OK	17.0503	10.8555	23.2452	OK
XLOC_001933	AT1G48150	TSS2288	1:17785396-17786368	0	0	0	OK	0	0	0	OK	0	0	0	OK	0	0	0	OK
XLOC_001934	AT1G48170,emb2191	TSS2289,TSS2290	1:17786544-17792331	16.1133	6.46563	25.761	OK	18.8485	11.1333	26.5638	OK	15.7485	7.75779	23.7392	OK	20.3645	12.3553	28.3738	OK
XLOC_001935	AT1G48195	TSS2291	1:17796334-17798337	0	0	0	OK	0	0	0	OK	0	0	0	OK	0	0	0	OK
XLOC_001936	AT1G48210	TSS2292,TSS2293	1:17798430-17801987	12.0973	8.46783	15.7267	OK	14.1137	10.007	18.2203	OK	13.6583	9.63592	17.6807	OK	16.0449	11.5367	20.5531	OK
XLOC_001937	AT1G48220	TSS2294	1:17802862-17804955	0.0389835	0	0.232386	OK	0	0	0	OK	0	0	0	OK	0	0	0	OK
XLOC_001938	AT1G48230	TSS2295	1:17805760-17808889	19.2182	14.2114	24.225	OK	24.7376	18.4305	31.0446	OK	22.3861	16.6063	28.1659	OK	23.0269	17.1235	28.9302	OK
XLOC_001939	AT1G48280	TSS2296,TSS2297	1:17832843-17837769	5.0096	3.26634	6.75286	OK	3.30755	2.00781	4.60728	OK	4.46813	2.8477	6.08856	OK	3.66609	2.21759	5.11458	OK
XLOC_001940	AT1G48300	TSS2298	1:17847355-17853807	152.403	113.681	191.125	OK	120.802	89.7999	151.803	OK	111.867	82.923	140.812	OK	106.106	78.8756	133.337	OK
XLOC_001941	AT1G48320	TSS2299	1:17854077-17855718	0.486635	0	1.70083	OK	1.61434	0	3.6707	OK	1.07953	0	3.36771	OK	1.04475	0	3.06487	OK
XLOC_001942	AT1G48325	TSS2300	1:17857270-17857722	0.335927	0	1.05681	OK	0.849277	0	2.17671	OK	0.196608	0	0.759834	OK	0.678658	0	1.85452	OK
XLOC_001943	AT1G48330	TSS2301	1:17863836-17864386	11.9185	6.39231	17.4447	OK	18.5393	11.1414	25.9373	OK	17.0585	10.1385	23.9784	OK	13.2391	7.22787	19.2503	OK
XLOC_001944	AT1G48350	TSS2302	1:17867203-17868342	481.76	360.511	603.009	OK	609.031	454.437	763.624	OK	514.048	384.276	643.82	OK	528.997	395.751	662.243	OK
XLOC_001945	AT1G48360	TSS2303	1:17868599-17873162	4.44693	3.01654	5.87731	OK	5.14402	3.55825	6.7298	OK	4.99447	3.42814	6.56081	OK	5.48229	3.79812	7.16645	OK
XLOC_001946	YSL8	TSS2304	1:17874511-17877397	2.8673	1.75391	3.9807	OK	5.91244	4.05066	7.77422	OK	4.1383	2.69231	5.58428	OK	4.8768	3.24368	6.50991	OK
XLOC_001947	AT1G48440	TSS2305	1:17906986-17910450	100.617	52.5179	148.716	OK	93.864	48.6605	139.068	OK	111.874	60.2368	163.512	OK	84.0864	43.9241	124.249	OK
XLOC_001948	AT1G48460	TSS2306	1:17911345-17913302	5.18863	3.09718	7.28008	OK	19.5534	14.1127	24.994	OK	10.9677	7.44814	14.4873	OK	27.5921	20.371	34.8132	OK
XLOC_001949	GLN1	TSS2307	1:17913710-17916098	0.363104	0	0.805379	OK	0.549673	0.0329854	1.06636	OK	0.330416	0	0.737994	OK	0.339297	0	0.735172	OK
XLOC_001950	RKL1	TSS2308	1:17918390-17920985	15.9458	11.821	20.0705	OK	30.5346	23.0058	38.0633	OK	16.7101	12.4018	21.0185	OK	24.2542	18.2209	30.2876	OK
XLOC_001951	JAZ4	TSS2309,TSS2310	1:17931475-17934662	1.22093	0.388585	2.05327	OK	0.294914	0	0.752081	OK	2.05768	0.946316	3.16905	OK	0.513694	0	1.07482	OK
XLOC_001952	AT1G48510	TSS2311	1:17934828-17936915	1.59523	0.620136	2.57032	OK	0.937671	0.217459	1.65788	OK	2.12843	0.966354	3.2905	OK	0.862049	0.132668	1.59143	OK
XLOC_001953	GATB	TSS2312	1:17940087-17942822	47.4462	35.8337	59.0587	OK	60.2327	45.4922	74.9732	OK	48.8734	36.9835	60.7633	OK	58.4541	44.1554	72.7528	OK
XLOC_001954	AT1G48540	TSS2313	1:17945375-17952705	10.6395	7.63189	13.6471	OK	16.6213	12.2125	21.0302	OK	11.5538	7.83311	15.2745	OK	14.1051	10.2766	17.9336	OK
XLOC_001955	AT1G48560	TSS2314	1:17952858-17957719	2.19606	0.924433	3.46768	OK	1.6993	0.0865352	3.31206	OK	1.9094	0.521049	3.29775	OK	1.97142	0	4.11551	OK
XLOC_001956	AT1G48590	TSS2315,TSS2316	1:17962579-17964429	0	0	0	OK	0.0530129	0	0.662982	OK	0	0	0	OK	0.064144	0	0.662576	OK
XLOC_001957	CPuORF31,PMEAMT	TSS2317,TSS2318	1:17965870-17969354	86.8209	65.3381	108.304	OK	108.957	81.4466	136.467	OK	93.0137	69.6248	116.403	OK	87.2227	65.5433	108.902	OK
XLOC_001958	PEX3	TSS2319	1:17983703-17986148	16.2688	11.7338	20.8037	OK	15.2263	10.9523	19.5004	OK	15.4775	11.1581	19.7968	OK	16.3529	11.7906	20.9151	OK
XLOC_001959	AT1G48640	TSS2320	1:17986357-17988991	0.404977	0	0.865636	OK	0.0809911	0	0.244519	OK	0.427386	0	0.855928	OK	0.12967	0	0.413363	OK
XLOC_001960	AT1G48720	TSS2321	1:18018147-18018441	5.44494	0	12.0361	OK	0	0	0	OK	0	0	0	OK	1.61956	0.248152	2.99097	OK
XLOC_001961	AT1G48745	TSS2322	1:18030703-18031439	8.1542	4.52927	11.7791	OK	3.95851	1.68162	6.23541	OK	4.52698	2.05882	6.99514	OK	5.33522	2.49697	8.17346	OK
XLOC_001962	AT1G48750	TSS2323	1:18035966-18039405	0	0	0	OK	0	0	0	OK	0	0	0	OK	0	0	0	OK
XLOC_001963	AT1G48770,AT1G48780	TSS2324,TSS2325,TSS2326	1:18040159-18042969	7.83839	1.49252	14.1843	OK	5.8942	1.3679	10.4205	OK	5.95522	2.57139	9.33904	OK	6.91826	2.9476	10.8889	OK
XLOC_001964	AT1G48800	TSS2327	1:18049843-18052975	0	0	0	OK	0.0217068	0	0.143103	OK	0.021403	0	0.142405	OK	0.0237506	0	0.145063	OK
XLOC_001965	AT1G48820	TSS2328	1:18055228-18059367	0.0492558	0	0.187239	OK	0.157381	0	0.40758	OK	0	0	0	OK	0.195141	0	0.447841	OK
XLOC_001966	AT1G48840	TSS2329	1:18061520-18068090	6.75657	2.55354	10.9596	OK	6.93685	1.94613	11.9276	OK	6.83962	1.66607	12.0132	OK	5.74507	0.642764	10.8474	OK
XLOC_001967	TBL7	TSS2330,TSS2331	1:18080568-18082925	3.10886	1.80842	4.40929	OK	3.20114	1.85338	4.5489	OK	3.1202	1.79932	4.44109	OK	3.17558	1.83979	4.51136	OK
XLOC_001968	YUC10	TSS2332	1:18091680-18093774	0	0	0	OK	0	0	0	OK	0	0	0	OK	0	0	0	OK
XLOC_001969	AT1G48912	TSS2333	1:18094899-18095046	0	0	0	OK	0	0	0	OK	0	0	0	OK	0	0	0	OK
XLOC_001970	NUC-L1	TSS2334	1:18098094-18101623	98.378	73.9068	122.849	OK	310.278	227.714	392.843	OK	184.501	136.904	232.097	OK	423.155	308.957	537.353	OK
XLOC_001971	AT1G48950	TSS2335	1:18106896-18110237	9.14227	6.48331	11.8012	OK	8.28804	5.826	10.7501	OK	8.41694	5.91914	10.9147	OK	10.0319	7.17658	12.8871	OK
XLOC_001972	AT1G48960	TSS2336	1:18112457-18117833	7.90841	3.38801	12.4288	OK	6.47407	1.76176	11.1864	OK	7.34403	2.25	12.4381	OK	6.90553	1.74378	12.0673	OK
XLOC_001973	AT1G48980	TSS2337	1:18118016-18120667	0	0	0	OK	0.020178	0	0.339055	OK	0	0	0	OK	0	0	0	OK
XLOC_001974	AT1G48990	TSS2338	1:18121433-18122155	0	0	0	OK	0	0	0	OK	0	0	0	OK	0	0	0	OK
XLOC_001975	AT1G49010	TSS2339	1:18132644-18133925	13.067	8.87273	17.2612	OK	23.8268	17.3064	30.3471	OK	12.8329	8.67603	16.9899	OK	20.5954	14.7676	26.4232	OK
XLOC_001976	AT1G49015	TSS2340	1:18134527-18135312	0	0	0	OK	0	0	0	OK	0	0	0	OK	0	0	0	OK
XLOC_001977	AT1G49030,AT1G49032	TSS2341,TSS2342	1:18136704-18139005	19.2466	12.3964	26.0968	OK	11.1012	6.61372	15.5887	OK	21.8608	12.9405	30.7811	OK	10.3905	5.98551	14.7956	OK
XLOC_001978	AT1G49050	TSS2343	1:18150537-18153361	22.6318	16.8888	28.3747	OK	6.824	4.67163	8.97637	OK	17.7275	13.0016	22.4535	OK	7.35332	5.07074	9.6359	OK
XLOC_001979	AT1G49110	TSS2344	1:18171594-18172450	0	0	0	OK	0	0	0	OK	0	0	0	OK	0	0	0	OK
XLOC_001980	AT1G49120	TSS2345	1:18173426-18174416	0	0	0	OK	0	0	0	OK	0	0	0	OK	0	0	0	OK
XLOC_001981	AT1G49150	TSS2346	1:18178576-18179023	0.347141	0	0.919653	OK	1.451	0	3.36969	OK	0.649843	0	1.80529	OK	1.39119	0	3.16315	OK
XLOC_001982	RR19	TSS2347	1:18191266-18193782	0	0	0	OK	0.0191461	0	0.177744	OK	0	0	0	OK	0	0	0	OK
XLOC_001983	AT1G49200	TSS2348	1:18198226-18199168	13.2492	8.71743	17.7809	OK	6.28386	3.56026	9.00745	OK	7.87855	4.61437	11.1427	OK	5.44222	2.9742	7.91024	OK
XLOC_001984	AT1G49210	TSS2349	1:18201888-18202764	3.16937	1.34757	4.99117	OK	0.253169	0	0.66313	OK	1.99827	0.558797	3.43774	OK	0.230503	0	0.706565	OK
XLOC_001985	AT1G49220	TSS2350	1:18205933-18206701	0.200174	0	0.633261	OK	0.17004	0	0.47392	OK	0.129488	0	0.475332	OK	0	0	0	OK
XLOC_001986	AT1G49230	TSS2351	1:18209260-18210128	3.00548	1.22289	4.78806	OK	5.54881	2.90309	8.19454	OK	4.14458	1.97717	6.31199	OK	3.42161	1.45482	5.3884	OK
XLOC_001987	ACT8	TSS2352	1:18215871-18218313	173.13	129.426	216.834	OK	96.3888	72.2608	120.517	OK	165.817	123.865	207.77	OK	84.5492	63.6535	105.445	OK
XLOC_001988	AT1G49245	TSS2353	1:18218749-18219261	12.771	6.77234	18.7696	OK	17.5238	10.2365	24.811	OK	15.4323	8.60781	22.2568	OK	14.0929	7.68645	20.4993	OK
XLOC_001989	AT1G49250	TSS2354	1:18220532-18224256	0.0404341	0	0.151547	OK	0	0	0	OK	0	0	0	OK	0	0	0	OK
XLOC_001990	AT1G49260	TSS2355	1:18225869-18226967	0	0	0	OK	0	0	0	OK	0	0	0	OK	0	0	0	OK
XLOC_001991	RABG3E	TSS2356	1:18234723-18237543	84.0411	63.3726	104.71	OK	59.1847	44.4098	73.9595	OK	76.1349	57.3758	94.8939	OK	57.4177	43.0773	71.7581	OK
XLOC_001992	USPL1	TSS2357	1:18246304-18247992	7.03813	4.35374	9.72252	OK	3.79324	2.03003	5.55645	OK	4.06864	2.20104	5.93624	OK	3.06156	1.52223	4.60088	OK
XLOC_001993	AT1G49330	TSS2358	1:18250042-18251038	0	0	0	OK	0.134453	0	0.487759	OK	0.0439615	0	0.272046	OK	0.236075	0	0.695292	OK
XLOC_001994	ATPI4K ALPHA	TSS2359,TSS2360,TSS2361	1:18252080-18264733	18.5348	12.5566	24.513	OK	18.4138	12.5259	24.3016	OK	20.2293	13.3743	27.0843	OK	18.5958	13.328	23.8636	OK
XLOC_001995	AT1G49350	TSS2362	1:18264955-18269448	4.57772	2.29536	6.86007	OK	5.55653	3.03749	8.07558	OK	6.05527	1.99926	10.1113	OK	5.90129	3.17065	8.63192	OK
XLOC_001996	AT1G49380	TSS2363	1:18276706-18279528	20.6413	15.3803	25.9022	OK	24.7958	18.5769	31.0147	OK	25.8181	19.3385	32.2978	OK	24.4062	18.2662	30.5463	OK
XLOC_001997	AT1G49390	TSS2364	1:18279599-18280978	0.891734	0.156277	1.62719	OK	0.306256	0	0.72625	OK	1.15864	0.296602	2.02068	OK	0.199827	0	0.527563	OK
XLOC_001998	emb1129	TSS2365	1:18283031-18284202	26.8814	18.9816	34.7811	OK	28.8757	20.5649	37.1865	OK	29.3542	20.8887	37.8198	OK	34.6249	25.0082	44.2415	OK
[truncated: 24,948 more rows]
